# Supplementary material for: (Biphenyl-4-yl)[2-(4-methyl­benzo­yl)phen­yl]methanone
Source: Acta Crystallogr Sect E Struct Rep Online. 2011 Nov 12;67(Pt 12):o3276. doi: 10.1107/S1600536811047131 (PMC3238933; doi:10.1107/S1600536811047131)
Supplement: Supplementary file 1 [file e-67-o3276-sup1.cif]

##############################################################################
#                                                                            #
# This CIF contains the data in a paper accepted for publication in          #
# Acta Crystallographica Section E. It conforms to the requirements of       #
# Notes for Authors for Acta Crystallographica Section E, and has been       #
# peer reviewed under the auspices of the IUCr Commission on Journals.       #
#                                                                            #
# Full details of the Crystallographic Information File format               #
# are given in the paper "The Crystallographic Information File (CIF):       #
# a New Standard Archive File for Crystallography" by S. R. Hall, F. H.      #
# Allen and I. D. Brown [Acta Cryst. (1991), A47, 655-685].                  #
#                                                                            #
# The current version of the core CIF dictionary is obtainable from          #
# ftp://ftp.iucr.org/pub/cif_core.dic.                                       #
#                                                                            #
# Software is freely available for graphical display of the structure(s)     #
# in this CIF. For information consult the CIF software page                 #
# http://www.iucr.org/resources/cif/software.                                #
#                                                                            #
# This file may be used for bona fide research purposes within the           #
# scientific community so long as proper attribution is given to the journal # 
# article from which it was obtained.                                        #
#                                                                            #
##############################################################################
data_global
_audit_creation_method     SHELXL-97
_journal_date_recd_electronic     2011-11-05
_journal_date_accepted     2011-11-08
_journal_name_full     'Acta Crystallographica, Section E'
_journal_year     2011
_journal_volume     67
_journal_issue     12
_journal_page_first     o3276
_journal_page_last     o3276
_journal_paper_category     QO
_journal_coeditor_code     BT5706
_publ_contact_author_name     'D.Velmurugan'
_publ_contact_author_address
;  CAS in Crystallography and Biophysics
   University of madras
   Maraimalai campus(guindy campus)
   Chennai 600 025
   India
;
_publ_contact_author_email     'shirai2011@gmail.com'
_publ_contact_author_fax     '044 091 2499 3057'
_publ_contact_author_phone     '044 091 24484170'
_publ_section_title
;
(Biphenyl-4-yl)[2-(4-methylbenzoyl)phenyl]methanone
;
loop_
    _publ_author_name
    _publ_author_address
    'V. Silambarasan'
;   Centre of Advanced Study in Crystallography and Biophysics
    University of Madras
    Guindy Campus
    Chennai 600 025
    India
;
    'T. Srinivasan'
;   Centre of Advanced Study in Crystallography and Biophysics
    University of Madras
    Guindy Campus
    Chennai 600 025
    India
;
    'S. Sivasakthikumaran'
;
    Department of Organic Chemistry
    University of Madras
    Guindy Campus
    Chennai 600 025
    India
;
    'A. K. Mohanakrishnan'
;
    Department of Organic Chemistry
    University of Madras
    Guindy Campus
    Chennai 600 025
    India
;
    'D. Velmurugan'
;
    Centre of Advanced Study in Crystallography and Biophysics
    University of Madras
    Guindy Campus
    Chennai 600 025
    India
;
data_I
_audit_creation_method     SHELXL-97
_chemical_name_systematic
;
(Biphenyl-4-yl)[2-(4-methylbenzoyl)phenyl]methanone
;
_chemical_name_common     ?
_chemical_formula_moiety     'C27 H20 O2'
_chemical_formula_sum     'C27 H20 O2'
_chemical_formula_iupac     'C27 H20 O2'
_chemical_formula_weight     376.43
_chemical_melting_point     ?
_symmetry_cell_setting     monoclinic
_symmetry_space_group_name_H-M     'P 21/c'
_symmetry_space_group_name_Hall     '-P 2ybc'
loop_
    _symmetry_equiv_pos_as_xyz
    'x, y, z'
    '-x, y+1/2, -z+1/2'
    '-x, -y, -z'
    'x, -y-1/2, z-1/2'
_cell_length_a     22.2591(5)
_cell_length_b     7.7624(2)
_cell_length_c     11.4312(2)
_cell_angle_alpha     90.00
_cell_angle_beta     97.4540(10)
_cell_angle_gamma     90.00
_cell_volume     1958.44(8)
_cell_formula_units_Z     4
_cell_measurement_reflns_used     4860
_cell_measurement_theta_min     1.85
_cell_measurement_theta_max     28.32
_cell_measurement_temperature     293(2)
_exptl_crystal_description     Block
_exptl_crystal_colour     colourless
_exptl_crystal_size_max     0.20
_exptl_crystal_size_mid     0.20
_exptl_crystal_size_min     0.20
_exptl_crystal_density_diffrn     1.277
_exptl_crystal_density_meas     ?
_exptl_crystal_density_method     'not measured'
_exptl_crystal_F_000     792
_exptl_absorpt_coefficient_mu     0.079
_exptl_absorpt_correction_type     none
_exptl_absorpt_process_details     ?
_exptl_absorpt_correction_T_min     ?
_exptl_absorpt_correction_T_max     ?
_exptl_special_details     ?
_diffrn_ambient_temperature     293(2)
_diffrn_radiation_type     MoK\a
_diffrn_radiation_wavelength     0.71073
_diffrn_radiation_source     'fine-focus sealed tube'
_diffrn_radiation_monochromator     graphite
_diffrn_measurement_device_type     'Bruker SMART APEXII area-detector'
_diffrn_measurement_method     '\w and \f scans'
_diffrn_detector_area_resol_mean     ?
_diffrn_reflns_number     18479
_diffrn_reflns_av_R_equivalents     0.0320
_diffrn_reflns_av_sigmaI/netI     0.0253
_diffrn_reflns_theta_min     1.85
_diffrn_reflns_theta_max     28.32
_diffrn_reflns_theta_full     28.32
_diffrn_measured_fraction_theta_max     0.994
_diffrn_measured_fraction_theta_full     0.994
_diffrn_reflns_limit_h_min     -29
_diffrn_reflns_limit_h_max     29
_diffrn_reflns_limit_k_min     -10
_diffrn_reflns_limit_k_max     10
_diffrn_reflns_limit_l_min     -14
_diffrn_reflns_limit_l_max     15
_diffrn_standards_number     ?
_diffrn_standards_interval_count     ?
_diffrn_standards_interval_time     ?
_diffrn_standards_decay_%     ?
_refine_special_details
;
 Refinement of F^2^ against ALL reflections.  The weighted R-factor wR and
 goodness of fit S are based on F^2^, conventional R-factors R are based
 on F, with F set to zero for negative F^2^. The threshold expression of
 F^2^ > 2sigma(F^2^) is used only for calculating R-factors(gt) etc. and is
 not relevant to the choice of reflections for refinement.  R-factors based
 on F^2^ are statistically about twice as large as those based on F, and R-
 factors based on ALL data will be even larger.
;
_reflns_number_total     4860
_reflns_number_gt     3695
_reflns_threshold_expression     I>2\s(I)
_refine_ls_structure_factor_coef     Fsqd
_refine_ls_matrix_type     full
_refine_ls_R_factor_all     0.0638
_refine_ls_R_factor_gt     0.0472
_refine_ls_wR_factor_gt     0.1324
_refine_ls_wR_factor_ref     0.1471
_refine_ls_goodness_of_fit_ref     1.012
_refine_ls_restrained_S_all     1.012
_refine_ls_number_reflns     4860
_refine_ls_number_parameters     264
_refine_ls_number_restraints     0
_refine_ls_hydrogen_treatment     constr
_refine_ls_weighting_scheme     calc
_refine_ls_weighting_details
         'calc w=1/[\s^2^(Fo^2^)+(0.0727P)^2^+0.5102P] where P=(Fo^2^+2Fc^2^)/3'
_atom_sites_solution_hydrogens     geom
_atom_sites_solution_primary     direct
_atom_sites_solution_secondary     difmap
_refine_ls_shift/su_max     0.030
_refine_ls_shift/su_mean     0.000
_refine_diff_density_max     0.260
_refine_diff_density_min     -0.196
_refine_ls_extinction_method     'SHELXL97 (Sheldrick, 2008)'
_refine_ls_extinction_coef     0.0107(16)
_refine_ls_extinction_expression
                                  'Fc^*^=kFc[1+0.001xFc^2^\l^3^/sin(2\q)]^-1/4^'
loop_
    _atom_type_symbol
    _atom_type_description
    _atom_type_scat_dispersion_real
    _atom_type_scat_dispersion_imag
    _atom_type_scat_source
    'C' 'C' 0.0033 0.0016
                         'International Tables Vol C Tables 4.2.6.8 and 6.1.1.4'
    'H' 'H' 0.0000 0.0000
                         'International Tables Vol C Tables 4.2.6.8 and 6.1.1.4'
    'N' 'N' 0.0061 0.0033
                         'International Tables Vol C Tables 4.2.6.8 and 6.1.1.4'
    'O' 'O' 0.0106 0.0060
                         'International Tables Vol C Tables 4.2.6.8 and 6.1.1.4'
_computing_data_collection     'APEX2 (Bruker, 2008)'
_computing_cell_refinement     'SAINT (Bruker, 2008)'
_computing_data_reduction     'SAINT (Bruker, 2008)'
_computing_structure_solution     'SHELXS97 (Sheldrick, 2008)'
_computing_structure_refinement     'SHELXL97 (Sheldrick, 2008)'
_computing_molecular_graphics     'ORTEP-3 (Farrugia, 1997)'
_computing_publication_material
                            'SHELXL97 (Sheldrick, 2008) and PLATON (Spek, 2009)'
loop_
    _atom_site_type_symbol
    _atom_site_label
    _atom_site_fract_x
    _atom_site_fract_y
    _atom_site_fract_z
    _atom_site_U_iso_or_equiv
    _atom_site_adp_type
    _atom_site_calc_flag
    _atom_site_refinement_flags
    _atom_site_occupancy
    _atom_site_symmetry_multiplicity
    _atom_site_disorder_assembly
    _atom_site_disorder_group
    O O1 0.28534(5) 0.38124(13) 0.65595(10) 0.0506(3) Uani d . 1 1 . .
    C C13 0.24874(6) 0.27565(17) 0.61339(11) 0.0377(3) Uani d . 1 1 . .
    O O2 0.28106(5) 0.38387(14) 0.38609(10) 0.0544(3) Uani d . 1 1 . .
    C C14 0.26900(5) 0.11095(16) 0.56107(12) 0.0375(3) Uani d . 1 1 . .
    C C7 0.05660(6) 0.33333(17) 0.61684(12) 0.0392(3) Uani d . 1 1 . .
    C C20 0.32077(6) 0.27867(17) 0.41439(12) 0.0409(3) Uani d . 1 1 . .
    C C21 0.38428(6) 0.30892(17) 0.39267(12) 0.0405(3) Uani d . 1 1 . .
    C C10 0.18236(6) 0.29702(17) 0.61430(11) 0.0386(3) Uani d . 1 1 . .
    C C19 0.30593(6) 0.11233(17) 0.47073(13) 0.0410(3) Uani d . 1 1 . .
    C C4 -0.01000(6) 0.34472(17) 0.62034(12) 0.0404(3) Uani d . 1 1 . .
    C C18 0.32434(7) -0.0436(2) 0.42671(16) 0.0544(4) Uani d . 1 1 . .
    H H18 0.3481 -0.0438 0.3655 0.065 Uiso calc R 1 1 . .
    C C11 0.14137(7) 0.2168(2) 0.53081(13) 0.0527(4) Uani d . 1 1 . .
    H H11 0.1554 0.1489 0.4731 0.063 Uiso calc R 1 1 . .
    C C9 0.16008(7) 0.4010(2) 0.69754(14) 0.0507(4) Uani d . 1 1 . .
    H H9 0.1868 0.4602 0.7526 0.061 Uiso calc R 1 1 . .
    C C15 0.25338(6) -0.04573(18) 0.60771(14) 0.0472(3) Uani d . 1 1 . .
    H H15 0.2293 -0.0472 0.6684 0.057 Uiso calc R 1 1 . .
    C C25 0.45437(7) 0.4572(2) 0.28431(14) 0.0530(4) Uani d . 1 1 . .
    H H25 0.4610 0.5322 0.2238 0.064 Uiso calc R 1 1 . .
    C C22 0.43345(7) 0.2315(2) 0.46015(13) 0.0482(3) Uani d . 1 1 . .
    H H22 0.4268 0.1541 0.5192 0.058 Uiso calc R 1 1 . .
    C C23 0.49216(7) 0.2685(2) 0.44031(15) 0.0531(4) Uani d . 1 1 . .
    H H23 0.5245 0.2170 0.4873 0.064 Uiso calc R 1 1 . .
    C C17 0.30771(8) -0.1976(2) 0.47294(18) 0.0609(5) Uani d . 1 1 . .
    H H17 0.3198 -0.3009 0.4421 0.073 Uiso calc R 1 1 . .
    C C8 0.09836(7) 0.4172(2) 0.69900(14) 0.0536(4) Uani d . 1 1 . .
    H H8 0.0843 0.4860 0.7563 0.064 Uiso calc R 1 1 . .
    C C26 0.39563(7) 0.4241(2) 0.30508(13) 0.0485(3) Uani d . 1 1 . .
    H H26 0.3635 0.4793 0.2601 0.058 Uiso calc R 1 1 . .
    C C24 0.50361(7) 0.3812(2) 0.35152(14) 0.0497(4) Uani d . 1 1 . .
    C C12 0.07980(7) 0.2361(2) 0.53183(14) 0.0544(4) Uani d . 1 1 . .
    H H12 0.0532 0.1822 0.4737 0.065 Uiso calc R 1 1 . .
    C C16 0.27311(7) -0.19908(19) 0.56502(17) 0.0573(4) Uani d . 1 1 . .
    H H16 0.2632 -0.3031 0.5980 0.069 Uiso calc R 1 1 . .
    C C5 -0.05078(8) 0.2644(3) 0.53690(18) 0.0706(5) Uani d . 1 1 . .
    H H5 -0.0363 0.2027 0.4766 0.085 Uiso calc R 1 1 . .
    C C3 -0.03413(8) 0.4333(3) 0.70758(17) 0.0674(5) Uani d . 1 1 . .
    H H3 -0.0082 0.4883 0.7663 0.081 Uiso calc R 1 1 . .
    C C1 -0.13564(7) 0.3628(2) 0.62571(17) 0.0599(4) Uani d . 1 1 . .
    H H1 -0.1773 0.3700 0.6269 0.072 Uiso calc R 1 1 . .
    C C2 -0.09621(8) 0.4423(3) 0.7099(2) 0.0786(6) Uani d . 1 1 . .
    H H2 -0.1112 0.5036 0.7698 0.094 Uiso calc R 1 1 . .
    C C27 0.56713(8) 0.4206(3) 0.3272(2) 0.0718(5) Uani d . 1 1 . .
    H H27A 0.5789 0.3394 0.2711 0.108 Uiso calc R 1 1 . .
    H H27B 0.5944 0.4126 0.3993 0.108 Uiso calc R 1 1 . .
    H H27C 0.5685 0.5351 0.2958 0.108 Uiso calc R 1 1 . .
    C C6 -0.11250(8) 0.2728(3) 0.54021(19) 0.0753(6) Uani d . 1 1 . .
    H H6 -0.1386 0.2159 0.4828 0.090 Uiso calc R 1 1 . .
loop_
    _atom_site_aniso_label
    _atom_site_aniso_U_11
    _atom_site_aniso_U_22
    _atom_site_aniso_U_33
    _atom_site_aniso_U_12
    _atom_site_aniso_U_13
    _atom_site_aniso_U_23
    O1 0.0451(6) 0.0452(6) 0.0626(7) -0.0084(4) 0.0114(5) -0.0064(5)
    C13 0.0380(6) 0.0378(7) 0.0384(6) -0.0015(5) 0.0089(5) 0.0035(5)
    O2 0.0517(6) 0.0479(6) 0.0665(7) 0.0115(5) 0.0188(5) 0.0113(5)
    C14 0.0300(6) 0.0359(6) 0.0466(7) -0.0011(5) 0.0052(5) 0.0024(5)
    C7 0.0373(6) 0.0397(7) 0.0413(7) 0.0034(5) 0.0073(5) 0.0015(5)
    C20 0.0451(7) 0.0375(7) 0.0421(7) 0.0028(6) 0.0133(5) -0.0010(5)
    C21 0.0432(7) 0.0384(7) 0.0417(7) -0.0007(6) 0.0122(5) -0.0009(5)
    C10 0.0369(6) 0.0393(7) 0.0405(6) 0.0019(5) 0.0087(5) 0.0024(5)
    C19 0.0366(6) 0.0360(7) 0.0517(8) 0.0013(5) 0.0108(6) 0.0005(5)
    C4 0.0383(7) 0.0379(7) 0.0456(7) 0.0037(5) 0.0074(5) 0.0027(5)
    C18 0.0524(9) 0.0432(8) 0.0707(10) 0.0056(7) 0.0201(7) -0.0062(7)
    C11 0.0422(7) 0.0691(10) 0.0469(8) 0.0090(7) 0.0060(6) -0.0192(7)
    C9 0.0409(7) 0.0565(9) 0.0555(8) -0.0048(6) 0.0091(6) -0.0179(7)
    C15 0.0370(7) 0.0426(8) 0.0625(9) -0.0052(6) 0.0077(6) 0.0080(6)
    C25 0.0565(9) 0.0518(9) 0.0531(8) -0.0110(7) 0.0160(7) 0.0069(7)
    C22 0.0509(8) 0.0487(8) 0.0464(7) 0.0034(6) 0.0116(6) 0.0068(6)
    C23 0.0450(8) 0.0567(9) 0.0574(9) 0.0049(7) 0.0057(6) -0.0004(7)
    C17 0.0544(9) 0.0353(8) 0.0933(13) 0.0058(7) 0.0102(9) -0.0072(8)
    C8 0.0440(8) 0.0611(9) 0.0576(9) -0.0001(7) 0.0135(7) -0.0221(7)
    C26 0.0485(8) 0.0493(8) 0.0478(8) -0.0024(6) 0.0067(6) 0.0075(6)
    C24 0.0465(8) 0.0480(8) 0.0568(9) -0.0062(6) 0.0151(6) -0.0105(7)
    C12 0.0401(7) 0.0729(11) 0.0483(8) 0.0061(7) -0.0011(6) -0.0209(7)
    C16 0.0465(8) 0.0344(7) 0.0893(12) -0.0049(6) 0.0021(8) 0.0105(7)
    C5 0.0442(9) 0.0904(14) 0.0785(12) -0.0044(9) 0.0123(8) -0.0382(11)
    C3 0.0443(8) 0.0872(13) 0.0711(11) 0.0035(8) 0.0091(8) -0.0318(10)
    C1 0.0381(7) 0.0653(10) 0.0778(11) 0.0021(7) 0.0130(7) 0.0006(9)
    C2 0.0476(9) 0.0999(16) 0.0911(14) 0.0064(10) 0.0200(9) -0.0371(12)
    C27 0.0503(9) 0.0731(12) 0.0956(14) -0.0116(9) 0.0233(9) -0.0098(11)
    C6 0.0417(9) 0.0968(15) 0.0863(13) -0.0110(9) 0.0047(8) -0.0311(12)
_geom_special_details
;
 All esds (except the esd in the dihedral angle between two l.s. planes)
 are estimated using the full covariance matrix.  The cell esds are taken
 into account individually in the estimation of esds in distances, angles
 and torsion angles; correlations between esds in cell parameters are only
 used when they are defined by crystal symmetry.  An approximate (isotropic)
 treatment of cell esds is used for estimating esds involving l.s. planes.
;
loop_
    _geom_bond_atom_site_label_1
    _geom_bond_atom_site_label_2
    _geom_bond_site_symmetry_2
    _geom_bond_distance
    _geom_bond_publ_flag
    O1 C13 . 1.2122(16) ?
    C13 C10 . 1.4881(18) ?
    C13 C14 . 1.5052(18) ?
    O2 C20 . 1.2159(17) ?
    C14 C15 . 1.3901(18) ?
    C14 C19 . 1.4009(19) ?
    C7 C12 . 1.3825(19) ?
    C7 C8 . 1.394(2) ?
    C7 C4 . 1.4908(18) ?
    C20 C21 . 1.4854(19) ?
    C20 C19 . 1.4987(19) ?
    C21 C26 . 1.3897(19) ?
    C21 C22 . 1.391(2) ?
    C10 C11 . 1.380(2) ?
    C10 C9 . 1.3878(19) ?
    C19 C18 . 1.3929(19) ?
    C4 C3 . 1.376(2) ?
    C4 C5 . 1.378(2) ?
    C18 C17 . 1.377(2) ?
    C18 H18 . 0.9300 ?
    C11 C12 . 1.380(2) ?
    C11 H11 . 0.9300 ?
    C9 C8 . 1.382(2) ?
    C9 H9 . 0.9300 ?
    C15 C16 . 1.380(2) ?
    C15 H15 . 0.9300 ?
    C25 C26 . 1.383(2) ?
    C25 C24 . 1.386(2) ?
    C25 H25 . 0.9300 ?
    C22 C23 . 1.385(2) ?
    C22 H22 . 0.9300 ?
    C23 C24 . 1.388(2) ?
    C23 H23 . 0.9300 ?
    C17 C16 . 1.383(3) ?
    C17 H17 . 0.9300 ?
    C8 H8 . 0.9300 ?
    C26 H26 . 0.9300 ?
    C24 C27 . 1.507(2) ?
    C12 H12 . 0.9300 ?
    C16 H16 . 0.9300 ?
    C5 C6 . 1.381(2) ?
    C5 H5 . 0.9300 ?
    C3 C2 . 1.387(2) ?
    C3 H3 . 0.9300 ?
    C1 C6 . 1.356(3) ?
    C1 C2 . 1.363(3) ?
    C1 H1 . 0.9300 ?
    C2 H2 . 0.9300 ?
    C27 H27A . 0.9600 ?
    C27 H27B . 0.9600 ?
    C27 H27C . 0.9600 ?
    C6 H6 . 0.9300 ?
loop_
    _geom_angle_atom_site_label_1
    _geom_angle_atom_site_label_2
    _geom_angle_atom_site_label_3
    _geom_angle_site_symmetry_1
    _geom_angle_site_symmetry_3
    _geom_angle
    _geom_angle_publ_flag
    O1 C13 C10 . . 122.55(12) ?
    O1 C13 C14 . . 120.89(12) ?
    C10 C13 C14 . . 116.52(11) ?
    C15 C14 C19 . . 119.29(12) ?
    C15 C14 C13 . . 119.20(12) ?
    C19 C14 C13 . . 121.41(11) ?
    C12 C7 C8 . . 116.82(12) ?
    C12 C7 C4 . . 120.98(12) ?
    C8 C7 C4 . . 122.19(12) ?
    O2 C20 C21 . . 121.61(13) ?
    O2 C20 C19 . . 119.99(12) ?
    C21 C20 C19 . . 118.39(12) ?
    C26 C21 C22 . . 118.29(13) ?
    C26 C21 C20 . . 119.21(13) ?
    C22 C21 C20 . . 122.44(12) ?
    C11 C10 C9 . . 118.26(12) ?
    C11 C10 C13 . . 120.85(12) ?
    C9 C10 C13 . . 120.87(12) ?
    C18 C19 C14 . . 119.20(13) ?
    C18 C19 C20 . . 120.14(12) ?
    C14 C19 C20 . . 120.42(11) ?
    C3 C4 C5 . . 116.35(14) ?
    C3 C4 C7 . . 122.13(13) ?
    C5 C4 C7 . . 121.51(13) ?
    C17 C18 C19 . . 120.63(15) ?
    C17 C18 H18 . . 119.7 ?
    C19 C18 H18 . . 119.7 ?
    C12 C11 C10 . . 120.89(13) ?
    C12 C11 H11 . . 119.6 ?
    C10 C11 H11 . . 119.6 ?
    C8 C9 C10 . . 120.36(13) ?
    C8 C9 H9 . . 119.8 ?
    C10 C9 H9 . . 119.8 ?
    C16 C15 C14 . . 120.81(14) ?
    C16 C15 H15 . . 119.6 ?
    C14 C15 H15 . . 119.6 ?
    C26 C25 C24 . . 121.53(14) ?
    C26 C25 H25 . . 119.2 ?
    C24 C25 H25 . . 119.2 ?
    C23 C22 C21 . . 120.71(14) ?
    C23 C22 H22 . . 119.6 ?
    C21 C22 H22 . . 119.6 ?
    C22 C23 C24 . . 121.14(15) ?
    C22 C23 H23 . . 119.4 ?
    C24 C23 H23 . . 119.4 ?
    C18 C17 C16 . . 120.25(14) ?
    C18 C17 H17 . . 119.9 ?
    C16 C17 H17 . . 119.9 ?
    C9 C8 C7 . . 121.77(13) ?
    C9 C8 H8 . . 119.1 ?
    C7 C8 H8 . . 119.1 ?
    C25 C26 C21 . . 120.51(14) ?
    C25 C26 H26 . . 119.7 ?
    C21 C26 H26 . . 119.7 ?
    C25 C24 C23 . . 117.80(14) ?
    C25 C24 C27 . . 120.31(16) ?
    C23 C24 C27 . . 121.89(16) ?
    C11 C12 C7 . . 121.81(13) ?
    C11 C12 H12 . . 119.1 ?
    C7 C12 H12 . . 119.1 ?
    C15 C16 C17 . . 119.75(14) ?
    C15 C16 H16 . . 120.1 ?
    C17 C16 H16 . . 120.1 ?
    C4 C5 C6 . . 121.87(16) ?
    C4 C5 H5 . . 119.1 ?
    C6 C5 H5 . . 119.1 ?
    C4 C3 C2 . . 121.48(16) ?
    C4 C3 H3 . . 119.3 ?
    C2 C3 H3 . . 119.3 ?
    C6 C1 C2 . . 118.16(15) ?
    C6 C1 H1 . . 120.9 ?
    C2 C1 H1 . . 120.9 ?
    C1 C2 C3 . . 121.03(17) ?
    C1 C2 H2 . . 119.5 ?
    C3 C2 H2 . . 119.5 ?
    C24 C27 H27A . . 109.5 ?
    C24 C27 H27B . . 109.5 ?
    H27A C27 H27B . . 109.5 ?
    C24 C27 H27C . . 109.5 ?
    H27A C27 H27C . . 109.5 ?
    H27B C27 H27C . . 109.5 ?
    C1 C6 C5 . . 121.10(17) ?
    C1 C6 H6 . . 119.4 ?
    C5 C6 H6 . . 119.4 ?
loop_
    _geom_torsion_atom_site_label_1
    _geom_torsion_atom_site_label_2
    _geom_torsion_atom_site_label_3
    _geom_torsion_atom_site_label_4
    _geom_torsion_site_symmetry_1
    _geom_torsion_site_symmetry_2
    _geom_torsion_site_symmetry_3
    _geom_torsion_site_symmetry_4
    _geom_torsion
    _geom_torsion_publ_flag
    O1 C13 C14 C15 . . . . 120.10(15) ?
    C10 C13 C14 C15 . . . . -57.39(16) ?
    O1 C13 C14 C19 . . . . -56.44(18) ?
    C10 C13 C14 C19 . . . . 126.07(13) ?
    O2 C20 C21 C26 . . . . -22.7(2) ?
    C19 C20 C21 C26 . . . . 156.20(13) ?
    O2 C20 C21 C22 . . . . 154.55(15) ?
    C19 C20 C21 C22 . . . . -26.53(19) ?
    O1 C13 C10 C11 . . . . 155.07(15) ?
    C14 C13 C10 C11 . . . . -27.48(19) ?
    O1 C13 C10 C9 . . . . -23.5(2) ?
    C14 C13 C10 C9 . . . . 153.91(13) ?
    C15 C14 C19 C18 . . . . 2.3(2) ?
    C13 C14 C19 C18 . . . . 178.87(13) ?
    C15 C14 C19 C20 . . . . 176.73(12) ?
    C13 C14 C19 C20 . . . . -6.7(2) ?
    O2 C20 C19 C18 . . . . 129.29(16) ?
    C21 C20 C19 C18 . . . . -49.65(19) ?
    O2 C20 C19 C14 . . . . -45.1(2) ?
    C21 C20 C19 C14 . . . . 136.01(13) ?
    C12 C7 C4 C3 . . . . 176.57(17) ?
    C8 C7 C4 C3 . . . . -2.6(2) ?
    C12 C7 C4 C5 . . . . -2.4(2) ?
    C8 C7 C4 C5 . . . . 178.45(17) ?
    C14 C19 C18 C17 . . . . -1.5(2) ?
    C20 C19 C18 C17 . . . . -175.88(15) ?
    C9 C10 C11 C12 . . . . -1.6(2) ?
    C13 C10 C11 C12 . . . . 179.78(15) ?
    C11 C10 C9 C8 . . . . 2.6(2) ?
    C13 C10 C9 C8 . . . . -178.71(14) ?
    C19 C14 C15 C16 . . . . -0.9(2) ?
    C13 C14 C15 C16 . . . . -177.50(13) ?
    C26 C21 C22 C23 . . . . 0.0(2) ?
    C20 C21 C22 C23 . . . . -177.29(14) ?
    C21 C22 C23 C24 . . . . -1.1(2) ?
    C19 C18 C17 C16 . . . . -0.9(3) ?
    C10 C9 C8 C7 . . . . -1.1(3) ?
    C12 C7 C8 C9 . . . . -1.5(2) ?
    C4 C7 C8 C9 . . . . 177.69(15) ?
    C24 C25 C26 C21 . . . . -1.8(2) ?
    C22 C21 C26 C25 . . . . 1.4(2) ?
    C20 C21 C26 C25 . . . . 178.82(13) ?
    C26 C25 C24 C23 . . . . 0.7(2) ?
    C26 C25 C24 C27 . . . . -179.65(16) ?
    C22 C23 C24 C25 . . . . 0.8(2) ?
    C22 C23 C24 C27 . . . . -178.89(15) ?
    C10 C11 C12 C7 . . . . -1.1(3) ?
    C8 C7 C12 C11 . . . . 2.6(3) ?
    C4 C7 C12 C11 . . . . -176.60(15) ?
    C14 C15 C16 C17 . . . . -1.5(2) ?
    C18 C17 C16 C15 . . . . 2.4(3) ?
    C3 C4 C5 C6 . . . . 0.3(3) ?
    C7 C4 C5 C6 . . . . 179.32(18) ?
    C5 C4 C3 C2 . . . . -0.8(3) ?
    C7 C4 C3 C2 . . . . -179.81(18) ?
    C6 C1 C2 C3 . . . . 0.7(3) ?
    C4 C3 C2 C1 . . . . 0.3(4) ?
    C2 C1 C6 C5 . . . . -1.2(3) ?
    C4 C5 C6 C1 . . . . 0.7(4) ?
loop_
    _geom_hbond_atom_site_label_D
    _geom_hbond_atom_site_label_H
    _geom_hbond_atom_site_label_A
    _geom_hbond_site_symmetry_A
    _geom_hbond_distance_DH
    _geom_hbond_distance_HA
    _geom_hbond_distance_DA
    _geom_hbond_angle_DHA
    C16 H16  1 1_545.01 0.93 2.57 3.4196(18) 152
