# Supplementary material for: (Biphenyl-4-yl)[2-(4-methyl­benzo­yl)phen­yl]methanone
Source: Acta Crystallogr Sect E Struct Rep Online. 2011 Nov 12;67(Pt 12):o3276. doi: 10.1107/S1600536811047131 (PMC3238933; doi:10.1107/S1600536811047131)
Supplement: Supplementary file 2 [file e-67-o3276-Isup2.hkl]

#
# h,k,l, Fc-squared, Fo-squared, sigma(Fo-squared) and status flag
#
data_I
_shelx_title ' ME in P2(1)/c'
_shelx_refln_list_code          4
_shelx_F_calc_maximum      170.73
_exptl_crystal_F_000       792.00
_reflns_d_resolution_high  0.7491
 
loop_
 _symmetry_equiv_pos_as_xyz
 'x, y, z'
 '-x, y+1/2, -z+1/2'
 '-x, -y, -z'
 'x, -y-1/2, z-1/2'
 
_cell_length_a    22.2591
_cell_length_b     7.7624
_cell_length_c    11.4312
_cell_angle_alpha  90.000
_cell_angle_beta   97.454
_cell_angle_gamma  90.000
 
_shelx_F_squared_multiplier     1.000
 
loop_
 _refln_index_h
 _refln_index_k
 _refln_index_l
 _refln_F_squared_calc
 _refln_F_squared_meas
 _refln_F_squared_sigma
 _refln_observed_status
   2   0   0      325.27      345.84      6.12 o
   3   0   0     1582.24     1535.84     62.71 o
   4   0   0     1565.50     1620.07     19.54 o
   5   0   0    23079.31    23685.75   1426.74 o
   6   0   0     1596.69     1602.51     22.60 o
   7   0   0    10829.40    10904.70    380.32 o
   8   0   0       81.03       88.39      2.53 o
   9   0   0     4010.54     4156.72     58.73 o
  10   0   0      318.49      356.26      7.94 o
  11   0   0       12.65       12.55      1.39 o
  12   0   0      126.07      139.84      2.67 o
  13   0   0      221.37      242.03      4.19 o
  14   0   0       12.35       23.53      1.06 o
  15   0   0       83.45       76.90      1.91 o
  16   0   0      379.23      367.28      6.13 o
  17   0   0      829.50      796.92     12.16 o
  18   0   0      361.09      335.15      5.80 o
  19   0   0        0.00        3.09      0.74 o
  20   0   0       73.94       62.60      2.01 o
  21   0   0      110.67       95.54      2.63 o
  22   0   0      139.22      129.72      3.12 o
  23   0   0        3.97        3.79      0.92 o
  24   0   0       36.88       35.32      2.01 o
  25   0   0        6.73       11.44      1.31 o
  26   0   0        1.16       -1.56      2.34 o
  27   0   0       82.50       87.92      6.50 o
  28   0   0       59.78       86.35      6.50 o
  29   0   0        0.22        0.52      3.12 o
   1   1   0    10251.42     9468.32    156.73 o
   2   1   0     1033.21     1022.57      8.67 o
   3   1   0       41.57       44.12      0.55 o
   4   1   0      584.20      590.21      5.17 o
   5   1   0       48.75       45.35      0.78 o
   6   1   0      114.28      112.26      1.39 o
   7   1   0       16.69       17.92      0.45 o
   8   1   0      388.74      391.54      4.18 o
   9   1   0     1028.71     1116.16     11.36 o
  10   1   0     3737.30     3878.36     38.32 o
  11   1   0      490.44      543.18      5.82 o
  12   1   0      246.88      276.91      3.24 o
  13   1   0        3.65        2.97      0.35 o
  14   1   0      129.64      131.08      1.87 o
  15   1   0       15.52       21.29      0.74 o
  16   1   0       72.72       66.85      1.34 o
  17   1   0        2.20        2.86      0.53 o
  18   1   0        0.08        0.46      0.50 o
  19   1   0       19.15       24.54      0.94 o
  20   1   0      279.99      231.37      3.18 o
  21   1   0        0.07        1.56      0.57 o
  22   1   0        1.73        0.80      0.56 o
  23   1   0        1.36        0.68      0.60 o
  24   1   0       12.03       11.40      0.96 o
  25   1   0        0.41       -0.14      0.90 o
  26   1   0        0.71       -0.90      0.90 o
  27   1   0       21.07       30.07      3.03 o
  28   1   0        9.34       13.26      3.64 o
  29   1   0       14.25       16.38      3.90 o
   0   2   0     7069.41     6981.90    298.34 o
   1   2   0      870.50      887.67     10.87 o
   2   2   0        5.92        3.27      0.38 o
   3   2   0       58.89       67.68      3.10 o
   4   2   0       11.73        6.67      0.45 o
   5   2   0      646.31      624.91      7.07 o
   6   2   0      213.86      229.18      2.59 o
   7   2   0       13.62       17.06      0.46 o
   8   2   0        6.72        4.33      0.28 o
   9   2   0     1119.90     1226.68     12.45 o
  10   2   0        1.49        1.63      0.34 o
  11   2   0      698.13      726.36      7.63 o
  12   2   0        2.61        1.24      0.31 o
  13   2   0       12.57        9.96      0.51 o
  14   2   0      188.38      180.60      2.42 o
  15   2   0       35.35       37.71      1.02 o
  16   2   0      939.02      888.07      9.45 o
  17   2   0       22.35       23.77      1.07 o
  18   2   0        2.96        3.09      0.83 o
  19   2   0        2.39        3.69      0.60 o
  20   2   0       30.79       27.80      1.19 o
  21   2   0       28.50       17.22      0.95 o
  22   2   0        4.47        2.75      0.73 o
  23   2   0        4.82        6.51      0.84 o
  24   2   0       19.44       17.68      1.29 o
  25   2   0        1.00        1.71      0.93 o
  26   2   0       14.01       19.36      1.50 o
  27   2   0        0.80        1.93      1.95 o
  28   2   0        1.86        7.80      3.38 o
   1   3   0      349.53      372.77      4.93 o
   2   3   0       90.92      113.78      3.26 o
   3   3   0     1395.94     1418.51     15.43 o
   4   3   0     1743.95     1876.27     20.27 o
   5   3   0        5.85        6.58      0.37 o
   6   3   0     1560.51     1608.82     16.23 o
   7   3   0      131.16      165.52      2.30 o
   8   3   0     1724.17     1911.41     20.98 o
   9   3   0      276.81      301.34      3.80 o
  10   3   0     1867.63     1891.31     20.83 o
  11   3   0     1695.07     1769.91     19.56 o
  12   3   0       69.30       62.52      1.32 o
  13   3   0      673.77      676.93      7.99 o
  14   3   0       17.21       21.50      0.86 o
  15   3   0       76.61       80.72      1.66 o
  16   3   0      109.75      115.19      2.12 o
  17   3   0     1843.99     1815.59     20.34 o
  18   3   0      166.34      155.01      2.61 o
  19   3   0        1.21        0.61      0.62 o
  20   3   0      397.98      363.98      4.98 o
  21   3   0       11.53       11.25      0.86 o
  22   3   0       25.53       26.38      1.57 o
  23   3   0       23.66       24.97      2.01 o
  24   3   0        5.48        3.10      2.99 o
  25   3   0       40.53       28.60      2.21 o
  26   3   0       21.04       28.91      2.24 o
  27   3   0       85.97      106.71      5.20 o
  28   3   0        6.78        8.06      3.64 o
   0   4   0       87.18       89.56      2.44 o
   1   4   0        2.07        3.86      0.39 o
   2   4   0      600.68      578.35      6.17 o
   3   4   0      280.64      294.15      3.68 o
   4   4   0      345.56      402.12      4.85 o
   5   4   0      132.45      151.97      2.44 o
   6   4   0       79.08       96.89      1.47 o
   7   4   0     1671.51     1826.02     18.49 o
   8   4   0      109.09      129.42      2.00 o
   9   4   0     1300.95     1335.38     14.99 o
  10   4   0      504.56      543.95      6.55 o
  11   4   0      126.90      141.75      2.21 o
  12   4   0      251.11      267.30      3.66 o
  13   4   0       16.64       14.65      0.74 o
  14   4   0      626.92      635.83      8.10 o
  15   4   0        1.45        1.81      1.20 o
  16   4   0      285.52      273.11      4.42 o
  17   4   0       43.74       42.16      2.67 o
  18   4   0      110.00      109.65      2.88 o
  19   4   0        0.22       -0.32      1.12 o
  20   4   0        0.81        0.73      0.93 o
  21   4   0        0.05        0.15      0.97 o
  22   4   0       12.26        8.57      1.40 o
  23   4   0        0.19        0.30      1.14 o
  24   4   0        8.23        6.74      1.60 o
  25   4   0        5.76        6.76      1.60 o
  26   4   0        4.16        1.98      1.60 o
  27   4   0       35.97       35.37      5.20 o
   1   5   0      149.90      134.48      2.10 o
   2   5   0        4.39        2.12      0.47 o
   3   5   0      315.91      298.47      3.57 o
   4   5   0     1163.57     1208.78     13.74 o
   5   5   0      155.09      164.90      2.47 o
   6   5   0       23.20       34.25      0.84 o
   7   5   0        0.06        0.81      0.50 o
   8   5   0      155.02      149.22      2.77 o
   9   5   0       26.14       24.49      1.06 o
  10   5   0       29.29       29.36      1.16 o
  11   5   0        0.34       -0.17      0.61 o
  12   5   0       43.36       43.05      1.47 o
  13   5   0       73.02       75.48      2.59 o
  14   5   0      102.74      103.85      3.45 o
  15   5   0       83.03       86.76      2.61 o
  16   5   0      147.15      149.52      3.56 o
  17   5   0      179.03      177.70      4.30 o
  18   5   0       35.50       30.31      1.73 o
  19   5   0        1.45        1.19      1.03 o
  20   5   0       15.76       15.80      1.81 o
  21   5   0        0.76       -1.43      1.43 o
  22   5   0       16.23       16.75      1.84 o
  23   5   0       20.44       18.64      2.04 o
  24   5   0        0.12       -0.24      1.82 o
  25   5   0        6.60        5.20      3.64 o
   0   6   0      808.46      838.87     12.67 o
   1   6   0      102.76       83.92      1.62 o
   2   6   0        8.53        4.62      0.69 o
   3   6   0       81.46       86.21      1.85 o
   4   6   0        1.06        1.83      0.54 o
   5   6   0      263.29      267.20      4.28 o
   6   6   0      147.59      142.16      2.28 o
   7   6   0       25.72       25.86      1.06 o
   8   6   0        6.93        7.29      0.70 o
   9   6   0        7.51        7.42      0.76 o
  10   6   0       11.71       12.34      1.69 o
  11   6   0        1.16        0.19      0.78 o
  12   6   0       60.28       54.30      2.19 o
  13   6   0       36.05       37.46      1.88 o
  14   6   0        9.04       10.47      1.33 o
  15   6   0      147.56      152.65      3.79 o
  16   6   0       50.47       48.04      2.14 o
  17   6   0       82.95       86.11      2.78 o
  18   6   0        0.14        1.08      1.09 o
  19   6   0        0.13        0.29      1.34 o
  20   6   0        7.70        6.46      1.60 o
  21   6   0        0.75       -0.57      1.37 o
  22   6   0        3.14        3.69      1.60 o
  23   6   0        0.22        5.98      3.64 o
  24   6   0        0.02        0.52      3.38 o
   1   7   0      841.02      833.32     10.07 o
   2   7   0       92.78       90.09      2.08 o
   3   7   0      612.95      618.00      7.78 o
   4   7   0      409.80      409.54      6.21 o
   5   7   0       46.93       45.99      1.64 o
   6   7   0      579.25      547.63      6.38 o
   7   7   0        4.64        4.53      1.31 o
   8   7   0      131.09      125.68      3.32 o
   9   7   0       20.95       22.06      1.79 o
  10   7   0        6.21        6.52      1.18 o
  11   7   0        0.86       -0.29      1.06 o
  12   7   0       29.49       30.84      2.35 o
  13   7   0       69.33       67.54      2.60 o
  14   7   0       16.41       15.75      1.59 o
  15   7   0       98.38      108.25      3.25 o
  16   7   0       18.51       18.08      1.70 o
  17   7   0        5.01        3.41      1.68 o
  18   7   0       34.65       31.43      2.60 o
  19   7   0        0.58        1.37      1.57 o
  20   7   0        6.87        3.38      3.12 o
  21   7   0        0.82       -1.56      3.12 o
   0   8   0        0.54       -0.45      1.52 o
   1   8   0        1.02        1.58      0.73 o
   2   8   0        3.72        3.11      0.82 o
   3   8   0       13.18       13.24      1.20 o
   4   8   0       81.20       90.95      2.40 o
   5   8   0      140.23      145.76      3.79 o
   6   8   0        6.23        7.69      1.16 o
   7   8   0       26.32       23.91      1.91 o
   8   8   0        7.12        5.30      1.26 o
   9   8   0       13.22       13.22      1.52 o
  10   8   0        4.67        5.94      1.30 o
  11   8   0        0.20        0.74      1.60 o
  12   8   0        1.26        2.76      1.20 o
  13   8   0       18.23       20.52      1.83 o
  14   8   0      185.75      193.61      4.78 o
  15   8   0        9.48        8.62      1.97 o
  16   8   0        4.68        3.12      3.38 o
  17   8   0        2.14        2.08      3.12 o
  18   8   0        0.76        2.08      3.38 o
   1   9   0        0.88        0.63      0.87 o
   2   9   0       21.95       25.53      1.44 o
   3   9   0       31.32       29.97      1.96 o
   4   9   0       20.01       21.83      1.48 o
   5   9   0       73.07       75.96      2.34 o
   6   9   0       79.31       77.81      2.99 o
   7   9   0        8.79        8.36      1.51 o
   8   9   0        0.34       -1.13      1.13 o
   9   9   0       10.09       11.76      1.64 o
  10   9   0        0.03        1.99      2.21 o
  11   9   0        3.01        2.89      2.08 o
  12   9   0       10.86       11.70      2.44 o
  13   9   0       39.36       39.53      5.20 o
  14   9   0        0.27       -0.26      3.64 o
   6  10   0        0.36        3.38      3.12 o
   7  10   0       16.04       25.23      4.42 o
 -29   1   1        8.68       12.68      2.66 o
 -28   1   1       27.45       34.54      3.31 o
 -27   1   1       21.49       29.81      3.03 o
 -26   1   1        4.43        2.73      1.84 o
 -25   1   1        0.51        2.86      1.66 o
 -24   1   1        0.50        0.16      1.00 o
 -23   1   1       60.02       57.67      2.14 o
 -22   1   1       37.61       35.03      1.39 o
 -21   1   1      284.92      236.03      3.51 o
 -20   1   1       12.89        7.12      0.71 o
 -19   1   1        6.27        9.86      0.80 o
 -18   1   1       59.83       52.48      2.31 o
 -17   1   1      153.28      164.51      2.53 o
 -16   1   1      978.72      909.78     10.49 o
 -15   1   1        0.06       -0.06      0.36 o
 -14   1   1      313.60      308.35      3.62 o
 -13   1   1      186.29      198.71      2.85 o
 -12   1   1      315.84      306.56      3.53 o
 -11   1   1      246.68      288.86      3.63 o
 -10   1   1      355.30      378.61      4.53 o
  -9   1   1     4351.97     4459.89     48.01 o
  -8   1   1       27.73       32.62      0.93 o
  -7   1   1      955.06      926.17     10.76 o
  -6   1   1      232.68      227.06      2.47 o
  -5   1   1      205.05      208.12      2.06 o
  -4   1   1      430.22      413.95      3.63 o
  -3   1   1     2386.81     2365.04     20.08 o
  -2   1   1     6111.43     5971.19     55.68 o
  -1   1   1       45.36       50.44      0.66 o
   0   1   1     1319.42     1330.15     10.63 o
   1   1   1      858.59      864.47      7.03 o
   2   1   1     3203.11     3197.63     42.81 o
   3   1   1      403.42      396.09      3.81 o
   4   1   1       68.54       65.54      0.91 o
   5   1   1     2706.41     2733.31     27.01 o
   6   1   1       88.82       85.71      1.16 o
   7   1   1      485.40      509.73      5.87 o
   8   1   1      280.51      279.44      3.17 o
   9   1   1      465.34      503.00      5.38 o
  10   1   1      300.72      348.86      3.92 o
  11   1   1     1163.03     1244.61     12.73 o
  12   1   1       91.48       80.42      1.33 o
  13   1   1        0.22        0.28      0.41 o
  14   1   1      154.77      147.31      2.10 o
  15   1   1      216.03      224.65      2.90 o
  16   1   1      162.06      136.27      2.09 o
  17   1   1        7.88        7.93      0.81 o
  18   1   1      410.90      405.63      4.86 o
  19   1   1      411.24      399.52      4.89 o
  20   1   1        1.23        2.17      0.58 o
  21   1   1       16.18       20.01      0.94 o
  22   1   1       28.94       23.24      1.03 o
  23   1   1       11.23        9.46      0.83 o
  24   1   1       18.90       15.37      0.99 o
  25   1   1        0.96       -0.10      0.68 o
  26   1   1       33.92       37.72      1.46 o
  27   1   1       12.05       13.64      1.53 o
  28   1   1        4.05        1.61      2.21 o
  29   1   1        0.41        1.04      2.34 o
 -29   2   1        4.41        1.56      3.12 o
 -28   2   1        0.03       -0.52      3.12 o
 -27   2   1       51.11       56.44      5.46 o
 -26   2   1       91.18      115.18      4.77 o
 -25   2   1       44.57       49.99      2.27 o
 -24   2   1       93.73       94.77      2.96 o
 -23   2   1       20.45       20.37      1.53 o
 -22   2   1      100.17       90.73      2.23 o
 -21   2   1       52.96       48.18      1.85 o
 -20   2   1      114.67      101.56      2.09 o
 -19   2   1        3.06        1.24      0.67 o
 -18   2   1      135.93      143.16      2.37 o
 -17   2   1      909.18      877.16     10.22 o
 -16   2   1       42.11       43.12      1.38 o
 -15   2   1        8.67       10.77      0.60 o
 -14   2   1        2.86        4.41      0.44 o
 -13   2   1        0.11       -0.14      0.33 o
 -12   2   1        2.83        4.98      0.49 o
 -11   2   1       73.13       78.77      1.35 o
 -10   2   1      793.65      808.01      9.16 o
  -9   2   1      311.78      323.78      3.96 o
  -8   2   1       92.74      101.67      1.51 o
  -7   2   1      220.08      216.17      2.71 o
  -6   2   1        4.20        4.38      0.20 o
  -5   2   1      487.88      488.23      5.66 o
  -4   2   1     1063.37     1013.29     10.19 o
  -3   2   1     1306.01     1266.96     13.77 o
  -2   2   1      259.40      233.31      3.18 o
  -1   2   1     7452.38     7260.29    122.74 o
   0   2   1     1715.76     1625.50     16.10 o
   1   2   1    25066.34    25687.36    727.44 o
   2   2   1     2526.80     2556.90     23.34 o
   3   2   1     1873.06     1760.33     17.55 o
   4   2   1      609.70      566.78      5.44 o
   5   2   1        0.97        0.79      0.29 o
   6   2   1      242.74      279.15      3.14 o
   7   2   1      158.29      148.35      1.84 o
   8   2   1       10.09        6.35      0.47 o
   9   2   1       67.85       61.68      1.07 o
  10   2   1     1813.13     1867.94     18.82 o
  11   2   1      338.26      360.89      4.11 o
  12   2   1        3.06        4.52      0.42 o
  13   2   1       37.47       34.71      0.89 o
  14   2   1       56.96       58.99      1.23 o
  15   2   1      271.98      249.42      3.22 o
  16   2   1      155.17      150.95      2.27 o
  17   2   1       41.71       40.33      1.19 o
  18   2   1       26.38       26.79      1.04 o
  19   2   1      119.97      122.19      2.07 o
  20   2   1        1.28       -0.50      0.56 o
  21   2   1       55.31       51.05      1.51 o
  22   2   1       50.28       47.34      1.42 o
  23   2   1       10.18       13.13      0.98 o
  24   2   1       28.84       30.63      1.32 o
  25   2   1        1.96        4.14      1.08 o
  26   2   1       23.93       28.84      1.80 o
  27   2   1       24.55       28.09      1.87 o
  28   2   1       11.19       21.39      1.66 o
 -28   3   1       21.62        7.54      3.90 o
 -27   3   1       19.34       25.49      4.68 o
 -26   3   1      130.41      137.53      5.20 o
 -25   3   1        2.09        0.52      3.12 o
 -24   3   1       29.19       25.63      2.04 o
 -23   3   1       99.77      104.69      5.97 o
 -22   3   1        9.45        9.06      1.28 o
 -21   3   1      210.88      183.36      4.12 o
 -20   3   1        1.77        2.53      0.67 o
 -19   3   1      207.60      215.76      3.29 o
 -18   3   1      278.85      281.15      3.94 o
 -17   3   1       11.22        8.98      0.72 o
 -16   3   1       11.86       11.35      0.74 o
 -15   3   1        2.87        1.17      0.48 o
 -14   3   1        7.73        7.62      0.59 o
 -13   3   1       18.41       18.05      0.73 o
 -12   3   1       68.75       68.08      1.36 o
 -11   3   1      115.50      132.46      2.02 o
 -10   3   1       41.53       45.05      1.01 o
  -9   3   1      189.43      193.26      2.61 o
  -8   3   1      159.86      175.13      2.40 o
  -7   3   1       49.36       57.88      0.98 o
  -6   3   1      301.93      352.73      4.35 o
  -5   3   1     1348.52     1482.51     14.87 o
  -4   3   1        2.32        3.67      0.73 o
  -3   3   1       91.50       80.18      1.46 o
  -2   3   1      154.70      202.24      2.91 o
  -1   3   1      338.45      354.93      8.20 o
   0   3   1     1768.90     1885.95     22.87 o
   1   3   1        4.61        6.60      0.37 o
   2   3   1       31.63       34.28      0.72 o
   3   3   1        7.85        9.86      0.47 o
   4   3   1      239.71      229.50      2.96 o
   5   3   1      320.98      304.82      3.18 o
   6   3   1      161.67      175.24      2.35 o
   7   3   1      771.65      910.43      9.41 o
   8   3   1      539.27      584.23      6.27 o
   9   3   1       16.40       18.18      0.63 o
  10   3   1      158.54      167.65      2.25 o
  11   3   1       11.59       13.82      0.60 o
  12   3   1       44.40       49.23      1.10 o
  13   3   1       34.47       37.58      1.20 o
  14   3   1       96.51      107.93      1.78 o
  15   3   1      225.15      217.89      2.92 o
  16   3   1      760.04      741.15      8.13 o
  17   3   1      102.15      106.86      1.95 o
  18   3   1       77.87       79.83      1.68 o
  19   3   1       30.08       25.01      1.20 o
  20   3   1        0.91       -0.22      0.68 o
  21   3   1        5.27        3.87      0.80 o
  22   3   1        0.13       -0.23      0.73 o
  23   3   1       13.02       13.09      1.11 o
  24   3   1       60.85       58.10      5.98 o
  25   3   1       15.16       17.58      3.25 o
  26   3   1       14.36       15.55      4.55 o
  27   3   1        0.27       -1.13      1.40 o
 -27   4   1       20.22       14.04      4.42 o
 -26   4   1        0.05        0.75      1.42 o
 -25   4   1       40.56       36.44      2.48 o
 -24   4   1       29.84       32.90      2.24 o
 -23   4   1       18.03       17.48      1.84 o
 -22   4   1       39.22       41.01      3.12 o
 -21   4   1        3.48        3.04      1.37 o
 -20   4   1        0.64        1.96      2.36 o
 -19   4   1       78.07       75.17      3.23 o
 -18   4   1      140.52      142.21      5.48 o
 -17   4   1       79.75       82.24      2.15 o
 -16   4   1      332.22      349.91      5.34 o
 -15   4   1      646.52      634.98      8.70 o
 -14   4   1       58.69       60.70      1.66 o
 -13   4   1        6.68        2.57      1.01 o
 -12   4   1        4.18        7.37      1.00 o
 -11   4   1       63.00       64.53      1.43 o
 -10   4   1       53.99       69.39      1.35 o
  -9   4   1      134.05      153.52      2.27 o
  -8   4   1      376.05      418.42      4.67 o
  -7   4   1        4.66        3.83      0.37 o
  -6   4   1       39.56       35.60      0.87 o
  -5   4   1      103.97       99.87      1.67 o
  -4   4   1        6.54        7.93      0.45 o
  -3   4   1      228.91      258.19      3.30 o
  -2   4   1      531.21      554.35      6.49 o
  -1   4   1     1083.84     1083.49     13.57 o
   0   4   1       40.08       46.78      1.14 o
   1   4   1      192.45      194.58      4.85 o
   2   4   1      115.91      109.66      1.62 o
   3   4   1      237.38      272.12      3.24 o
   4   4   1      388.34      426.50      4.71 o
   5   4   1      531.80      569.55      6.18 o
   6   4   1       83.37      111.49      1.63 o
   7   4   1      409.61      469.04      5.21 o
   8   4   1       21.69       35.05      1.12 o
   9   4   1      128.66      120.82      1.99 o
  10   4   1      472.12      529.47      6.45 o
  11   4   1       97.65      111.88      1.93 o
  12   4   1       21.18       21.73      0.89 o
  13   4   1        3.36        4.69      0.57 o
  14   4   1       40.05       39.27      1.22 o
  15   4   1       17.44       18.75      1.20 o
  16   4   1       26.96       25.53      1.50 o
  17   4   1      133.14      123.59      2.62 o
  18   4   1        5.46        7.08      1.09 o
  19   4   1       11.92       11.29      1.27 o
  20   4   1        1.99        2.01      1.37 o
  21   4   1       19.18       21.48      1.57 o
  22   4   1        0.39        1.87      1.08 o
  23   4   1       12.11       10.34      4.29 o
  24   4   1        0.96       -0.46      1.18 o
  25   4   1       22.80       22.11      2.21 o
  26   4   1        5.58        0.00      3.38 o
 -25   5   1       23.81       28.24      2.40 o
 -24   5   1        1.24        1.62      1.42 o
 -23   5   1       18.06       19.44      2.04 o
 -22   5   1        5.44        1.94      1.37 o
 -21   5   1       58.55       61.01      2.88 o
 -20   5   1        0.35       -0.78      1.16 o
 -19   5   1        0.63        0.35      1.16 o
 -18   5   1       66.60       60.72      2.88 o
 -17   5   1       29.54       30.88      1.66 o
 -16   5   1      209.37      196.87      3.61 o
 -15   5   1       26.25       24.77      1.29 o
 -14   5   1     1041.21     1060.16     13.92 o
 -13   5   1       10.72        9.58      0.96 o
 -12   5   1       14.16       12.03      1.61 o
 -11   5   1        8.00        9.03      0.80 o
 -10   5   1        0.12        0.20      0.53 o
  -9   5   1       21.78       13.70      0.98 o
  -8   5   1       19.97       27.99      1.05 o
  -7   5   1      477.65      480.44      6.04 o
  -6   5   1      328.33      333.42      4.02 o
  -5   5   1      385.70      397.30      5.03 o
  -4   5   1        1.39        2.84      0.89 o
  -3   5   1       16.06        9.87      0.72 o
  -2   5   1       24.32       24.64      0.83 o
  -1   5   1        1.21        0.81      1.21 o
   0   5   1       57.72       32.04      0.91 o
   1   5   1       61.81       64.44      1.39 o
   2   5   1        1.88        0.03      0.45 o
   3   5   1      125.39      131.56      1.96 o
   4   5   1        0.22        2.18      0.88 o
   5   5   1       36.13       47.19      1.50 o
   6   5   1       63.94       72.30      1.37 o
   7   5   1      402.14      397.04      4.63 o
   8   5   1        2.66        4.62      0.50 o
   9   5   1        3.00        1.91      0.48 o
  10   5   1        0.18       -0.36      0.49 o
  11   5   1        2.32        4.88      0.94 o
  12   5   1        9.71        9.12      1.06 o
  13   5   1        0.06       -0.15      0.76 o
  14   5   1       99.72       95.00      2.68 o
  15   5   1       66.51       60.87      2.27 o
  16   5   1      155.38      145.56      3.56 o
  17   5   1        0.23        1.66      1.02 o
  18   5   1       39.11       39.62      2.55 o
  19   5   1       97.74       96.10      2.91 o
  20   5   1        9.59        8.57      1.25 o
  21   5   1        0.68       -1.08      1.08 o
  22   5   1        2.79        2.86      1.40 o
  23   5   1        0.00       -0.94      1.18 o
  24   5   1        9.46        1.30      3.38 o
  25   5   1        9.11       11.18      3.64 o
 -24   6   1       21.48       21.59      4.42 o
 -23   6   1       16.44       16.38      4.16 o
 -22   6   1       33.60       31.17      3.25 o
 -21   6   1        0.66       -0.46      1.34 o
 -20   6   1       22.64       22.11      2.73 o
 -19   6   1        2.77        4.11      1.57 o
 -18   6   1        7.10        5.08      1.57 o
 -17   6   1      109.04      103.55      3.85 o
 -16   6   1       28.01       28.73      2.42 o
 -15   6   1      142.32      124.83      3.38 o
 -14   6   1        5.39        9.24      1.33 o
 -13   6   1     1207.34     1178.37     15.46 o
 -12   6   1      283.29      275.52      4.61 o
 -11   6   1       17.19       14.41      1.24 o
 -10   6   1        2.74        0.45      0.42 o
  -9   6   1       64.51       53.21      1.85 o
  -8   6   1       90.57       90.57      1.92 o
  -7   6   1      192.98      181.57      2.87 o
  -6   6   1       76.71       81.22      1.59 o
  -5   6   1        9.15        6.68      0.65 o
  -4   6   1       58.96       57.77      1.47 o
  -3   6   1      107.22       98.89      1.97 o
  -2   6   1      125.62      125.16      2.47 o
  -1   6   1      323.32      287.58      3.97 o
   0   6   1        5.55        6.14      0.66 o
   1   6   1      923.05      876.04     10.25 o
   2   6   1      451.46      440.69      9.73 o
   3   6   1      576.49      586.02      6.59 o
   4   6   1      515.80      502.20      6.36 o
   5   6   1        4.68        4.40      0.69 o
   6   6   1      202.40      180.92      2.90 o
   7   6   1        1.54        1.01      0.56 o
   8   6   1       52.88       42.05      2.47 o
   9   6   1       35.58       35.73      1.75 o
  10   6   1        0.74        2.54      0.90 o
  11   6   1       38.30       38.34      1.80 o
  12   6   1        4.61        4.62      1.52 o
  13   6   1        1.14        0.96      0.98 o
  14   6   1        7.87       10.28      1.57 o
  15   6   1      307.71      314.97      6.12 o
  16   6   1       56.45       47.33      2.14 o
  17   6   1       92.55       87.01      5.98 o
  18   6   1       77.81       87.66      2.89 o
  19   6   1        0.06        0.59      1.09 o
  20   6   1       24.30       23.00      2.16 o
  21   6   1        2.85        1.65      1.40 o
  22   6   1       16.23       11.44      4.16 o
  23   6   1       29.95       34.07      5.20 o
 -21   7   1        0.23        0.78      2.86 o
 -20   7   1        2.92        1.82      3.12 o
 -19   7   1        0.03       -0.86      1.49 o
 -18   7   1        3.98        5.11      2.47 o
 -17   7   1       36.16       34.92      2.60 o
 -16   7   1        0.49        0.88      1.54 o
 -15   7   1       15.82       14.75      1.97 o
 -14   7   1      121.59      113.44      3.38 o
 -13   7   1        0.65        1.42      1.09 o
 -12   7   1      136.79      133.53      3.58 o
 -11   7   1       73.60       73.92      2.60 o
 -10   7   1       37.07       33.32      1.78 o
  -9   7   1        3.19        2.14      0.64 o
  -8   7   1        3.02        2.55      0.75 o
  -7   7   1      134.38      132.51      2.27 o
  -6   7   1        5.99        6.78      0.73 o
  -5   7   1       15.07       19.17      1.08 o
  -4   7   1      145.60      143.13      2.66 o
  -3   7   1       57.68       55.96      1.63 o
  -2   7   1       59.22       65.20      1.58 o
  -1   7   1       15.34       11.46      1.17 o
   0   7   1       11.98       11.08      1.16 o
   1   7   1       19.47       19.73      1.38 o
   2   7   1       51.17       59.92      1.91 o
   3   7   1        0.69        2.17      0.82 o
   4   7   1        5.52        5.55      0.91 o
   5   7   1       53.72       51.53      1.78 o
   6   7   1       14.56       16.01      2.91 o
   7   7   1      127.12      130.81      3.44 o
   8   7   1        1.22        2.98      1.10 o
   9   7   1        0.02       -0.55      0.96 o
  10   7   1        2.76        1.67      1.02 o
  11   7   1       20.69       21.43      1.67 o
  12   7   1       21.61       17.67      1.53 o
  13   7   1        4.89        4.40      1.53 o
  14   7   1      257.05      261.47      5.63 o
  15   7   1       27.82       25.63      1.82 o
  16   7   1       10.48       12.17      2.44 o
  17   7   1       22.30       19.48      1.75 o
  18   7   1        0.99        1.67      1.24 o
  19   7   1        0.03        3.12      3.12 o
  20   7   1        0.42       -0.52      3.12 o
  21   7   1        0.94        3.90      3.38 o
 -18   8   1       10.37        9.62      3.64 o
 -17   8   1        0.00        0.78      3.12 o
 -16   8   1       10.62       16.90      4.16 o
 -15   8   1       39.85       37.32      2.74 o
 -14   8   1       50.89       44.95      2.83 o
 -13   8   1       40.56       36.38      2.60 o
 -12   8   1        3.50        3.84      1.25 o
 -11   8   1        1.64        1.08      1.13 o
 -10   8   1        1.52        1.32      1.13 o
  -9   8   1        2.72        3.60      1.16 o
  -8   8   1       29.04       34.08      1.95 o
  -7   8   1        0.11       -0.79      0.79 o
  -6   8   1        0.37       -0.14      1.00 o
  -5   8   1        7.21        8.42      0.89 o
  -4   8   1        2.47        3.27      0.83 o
  -3   8   1        0.28        0.31      0.66 o
  -2   8   1       14.17       13.90      1.00 o
  -1   8   1        4.48        7.01      0.85 o
   0   8   1        2.87        2.19      0.70 o
   1   8   1        3.60        3.54      0.92 o
   2   8   1       34.79       35.75      1.84 o
   3   8   1      157.69      167.83      3.45 o
   4   8   1        7.58        5.14      1.05 o
   5   8   1       20.51       16.21      1.33 o
   6   8   1        0.09        0.44      1.13 o
   7   8   1        2.34        1.81      1.13 o
   8   8   1        1.01        1.68      1.13 o
   9   8   1        6.41        4.94      1.18 o
  10   8   1       39.92       38.80      2.16 o
  11   8   1      135.15      136.19      3.81 o
  12   8   1        0.39        3.99      1.32 o
  13   8   1       27.88       35.90      2.24 o
  14   8   1        1.87        2.76      1.32 o
  15   8   1        2.46        5.89      2.06 o
  16   8   1       12.06       11.85      2.16 o
  17   8   1        0.03       -0.52      3.12 o
  18   8   1        4.99        6.24      3.64 o
 -14   9   1        0.16       -3.12      3.12 o
 -13   9   1        0.21       -2.60      2.60 o
 -12   9   1       46.13       40.57      4.94 o
 -11   9   1        3.00        0.78      2.86 o
 -10   9   1        0.82       -0.34      3.38 o
  -9   9   1        9.48       11.61      1.76 o
  -8   9   1       22.15       29.07      2.06 o
  -7   9   1       36.07       44.06      3.65 o
  -6   9   1       11.23       14.04      1.32 o
  -5   9   1        1.68        0.99      0.87 o
  -4   9   1        5.45        4.64      1.01 o
  -3   9   1       10.58       13.93      2.03 o
  -2   9   1       25.60       28.36      1.54 o
  -1   9   1        1.46        0.70      0.86 o
   0   9   1        0.32       -0.44      0.82 o
   1   9   1       41.07       42.97      2.09 o
   2   9   1       31.45       29.97      1.52 o
   3   9   1        3.48        3.15      0.99 o
   4   9   1       55.87       60.46      2.17 o
   5   9   1       29.57       31.92      2.93 o
   6   9   1       10.52        9.45      1.62 o
   7   9   1        6.80        8.73      1.81 o
   8   9   1        2.05        2.48      1.31 o
   9   9   1        9.66        9.02      2.18 o
  10   9   1        1.99        2.38      1.87 o
  11   9   1       10.85       12.22      2.31 o
  12   9   1        5.75       14.17      2.44 o
  13   9   1       42.65       46.86      3.50 o
  14   9   1       69.12       71.55      4.06 o
   3  10   1       29.01       26.53      4.42 o
   4  10   1        1.66        1.82      3.12 o
   5  10   1       15.65       20.81      3.90 o
   6  10   1       12.87       20.81      4.16 o
   7  10   1       11.33       12.48      3.64 o
 -29   0   2        3.40        7.80      3.64 o
 -28   0   2        0.29        0.78      2.86 o
 -27   0   2        2.52        2.08      2.60 o
 -26   0   2        3.30        0.78      2.60 o
 -25   0   2        0.00        1.04      2.34 o
 -24   0   2       33.52       30.95      3.64 o
 -23   0   2        0.48       -0.26      2.08 o
 -22   0   2       15.64       13.26      2.86 o
 -21   0   2        4.72        2.77      0.93 o
 -20   0   2       63.31       48.64      2.01 o
 -19   0   2        9.63       12.31      1.14 o
 -18   0   2       25.88       36.19      1.60 o
 -17   0   2        1.51       -0.33      0.48 o
 -16   0   2      330.87      354.09      7.07 o
 -15   0   2      544.71      547.59     10.31 o
 -14   0   2        3.10        7.92      0.70 o
 -13   0   2       17.87       18.08      0.90 o
 -12   0   2     1025.79     1003.53     17.67 o
 -11   0   2    11012.70    11628.37    316.35 o
 -10   0   2     3826.85     4073.63    102.37 o
  -9   0   2      162.76      226.10      4.37 o
  -8   0   2       17.93       14.95      0.52 o
  -7   0   2      678.06      666.14     12.18 o
  -6   0   2      338.24      321.55      6.13 o
  -5   0   2        0.85        2.24      0.28 o
  -4   0   2      316.21      317.97      4.61 o
  -3   0   2      879.01      895.20     11.01 o
  -2   0   2        1.88        4.97      0.44 o
  -1   0   2      473.91      470.06      5.22 o
   0   0   2     6868.46     6246.26    298.23 o
   1   0   2      576.30      579.79      7.17 o
   2   0   2    18570.14    16731.53    610.67 o
   3   0   2    16045.74    15166.88    519.61 o
   4   0   2     4024.49     3885.72     54.18 o
   5   0   2    23199.10    22553.12    774.00 o
   6   0   2      346.99      352.74      5.42 o
   7   0   2     2835.33     2917.75     40.95 o
   8   0   2      797.79      837.51     12.21 o
   9   0   2      456.90      483.18      7.41 o
  10   0   2     1991.15     1957.28     27.84 o
  11   0   2      369.15      391.09      6.30 o
  12   0   2      519.59      540.18      8.36 o
  13   0   2        4.55        4.31      1.26 o
  14   0   2      673.41      650.99     10.02 o
  15   0   2      143.45      124.84      2.82 o
  16   0   2     2105.13     1958.34     28.25 o
  17   0   2       43.49       55.02      2.37 o
  18   0   2       32.19       35.56      1.67 o
  19   0   2      307.07      308.33      5.68 o
  20   0   2      110.79      117.70      3.09 o
  21   0   2       52.95       58.34      2.65 o
  22   0   2       11.22       12.50      1.24 o
  23   0   2       85.62       93.88      2.75 o
  24   0   2       47.14       49.30      3.40 o
  25   0   2        0.79        1.87      1.67 o
  26   0   2      118.71      141.46      4.37 o
  27   0   2       25.19       49.46      2.74 o
  28   0   2       14.27       14.10      1.81 o
 -29   1   2        0.95       -1.69      2.02 o
 -28   1   2        0.23        1.50      2.11 o
 -27   1   2       29.00       51.63      5.59 o
 -26   1   2       25.03       27.30      2.85 o
 -25   1   2        6.17        3.83      1.92 o
 -24   1   2        1.94       -0.50      1.44 o
 -23   1   2        0.60       -0.26      1.47 o
 -22   1   2       85.24       66.59      2.19 o
 -21   1   2      135.44      111.10      3.92 o
 -20   1   2      551.82      427.85      6.15 o
 -19   1   2        0.79       -0.49      0.49 o
 -18   1   2       16.57       16.80      0.94 o
 -17   1   2        2.34        1.77      1.20 o
 -16   1   2       89.97       80.51      1.70 o
 -15   1   2       38.27       38.19      1.63 o
 -14   1   2      207.51      209.48      3.18 o
 -13   1   2       52.54       45.72      1.08 o
 -12   1   2        3.20        4.89      0.46 o
 -11   1   2     1244.64     1377.72     16.93 o
 -10   1   2     1021.85     1030.44     12.78 o
  -9   1   2      309.86      374.81      4.36 o
  -8   1   2       36.16       60.16      0.94 o
  -7   1   2       45.52       48.50      1.31 o
  -6   1   2       30.98       43.23      0.69 o
  -5   1   2       13.64       18.94      0.34 o
  -4   1   2      150.13      159.00      1.92 o
  -3   1   2     1177.70     1149.38     10.64 o
  -2   1   2       48.70       45.71      0.56 o
  -1   1   2    22365.09    22788.88    331.46 o
   0   1   2     1660.09     1659.24     13.30 o
   1   1   2    21894.96    21466.29    873.34 o
   2   1   2      532.25      533.58      6.03 o
   3   1   2      165.19      154.02      2.00 o
   4   1   2     1544.38     1552.28     15.54 o
   5   1   2      326.02      317.46      3.47 o
   6   1   2        3.38        4.13      0.37 o
   7   1   2      175.62      188.58      2.26 o
   8   1   2      276.48      323.67      3.64 o
   9   1   2       25.37       28.09      0.75 o
  10   1   2      294.03      336.33      3.99 o
  11   1   2      138.14      125.63      1.80 o
  12   1   2       20.82       23.95      0.78 o
  13   1   2       13.60       13.28      0.59 o
  14   1   2        0.60        0.79      0.45 o
  15   1   2      459.19      416.28      5.34 o
  16   1   2      175.54      168.16      2.49 o
  17   1   2     1913.21     1808.35     18.57 o
  18   1   2      326.38      328.17      4.89 o
  19   1   2        2.61        4.80      0.70 o
  20   1   2       42.18       37.68      1.22 o
  21   1   2        0.13        0.39      0.74 o
  22   1   2       16.81       17.58      0.98 o
  23   1   2        2.61        1.38      0.75 o
  24   1   2        2.92        0.98      0.77 o
  25   1   2       28.18       44.62      1.61 o
  26   1   2       89.74      115.77      2.52 o
  27   1   2        3.84        2.53      1.02 o
  28   1   2        2.22        1.74      1.07 o
 -29   2   2        0.20       -2.08      3.12 o
 -28   2   2        3.36        4.58      2.99 o
 -27   2   2       23.60       27.69      4.16 o
 -26   2   2        0.00        1.12      1.81 o
 -25   2   2        2.15       -1.55      1.55 o
 -24   2   2       33.84       31.12      2.74 o
 -23   2   2       15.55       13.50      1.59 o
 -22   2   2       28.87       27.95      1.58 o
 -21   2   2       41.46       39.32      1.78 o
 -20   2   2        1.96        0.61      0.83 o
 -19   2   2      132.36      108.65      2.26 o
 -18   2   2      307.07      269.90      4.47 o
 -17   2   2      291.24      293.54      4.44 o
 -16   2   2       46.52       52.10      1.37 o
 -15   2   2      122.52      120.99      2.22 o
 -14   2   2       39.57       37.57      1.09 o
 -13   2   2        0.84        0.25      0.32 o
 -12   2   2        0.48        0.93      0.38 o
 -11   2   2       70.04       66.02      1.33 o
 -10   2   2      336.69      342.67      4.69 o
  -9   2   2        1.09        0.40      0.32 o
  -8   2   2      112.89      117.09      1.85 o
  -7   2   2      322.50      341.08      4.17 o
  -6   2   2       92.90      100.01      1.34 o
  -5   2   2     1005.97     1034.69      9.57 o
  -4   2   2      150.01      145.14      1.69 o
  -3   2   2     1778.48     1750.15     18.82 o
  -2   2   2     6571.85     6592.66     78.07 o
  -1   2   2      666.30      633.05      6.01 o
   0   2   2    29150.03    29648.20    717.35 o
   1   2   2      138.59      106.26      1.25 o
   2   2   2      935.00      916.94      9.33 o
   3   2   2       11.93       18.99      0.58 o
   4   2   2      554.36      534.50      6.18 o
   5   2   2     1491.56     1579.83     15.89 o
   6   2   2     1104.43     1205.55     12.21 o
   7   2   2        1.17        0.93      0.35 o
   8   2   2      170.22      204.31      2.50 o
   9   2   2        2.98        8.09      0.47 o
  10   2   2      292.57      279.66      3.31 o
  11   2   2       53.62       58.62      1.12 o
  12   2   2       44.69       46.78      1.06 o
  13   2   2        2.75        2.96      0.50 o
  14   2   2       37.38       33.84      0.97 o
  15   2   2      120.48      117.36      2.07 o
  16   2   2        3.08        3.82      0.65 o
  17   2   2       35.57       29.95      1.09 o
  18   2   2       92.59       84.65      1.72 o
  19   2   2       58.94       53.53      1.41 o
  20   2   2       84.15       80.60      1.87 o
  21   2   2       97.36       90.60      2.05 o
  22   2   2        5.86        7.20      0.85 o
  23   2   2        0.70        0.09      0.74 o
  24   2   2        2.76        2.59      0.91 o
  25   2   2        0.81       -0.16      0.79 o
  26   2   2       22.21       33.70      1.54 o
  27   2   2        4.23        4.36      1.17 o
  28   2   2        4.89        6.47      2.21 o
 -28   3   2        9.29       16.90      4.42 o
 -27   3   2       69.87       72.57      6.24 o
 -26   3   2        2.09        6.24      3.38 o
 -25   3   2       87.11       80.97      4.18 o
 -24   3   2       80.30       79.97      2.79 o
 -23   3   2       20.15       24.59      1.61 o
 -22   3   2       85.27       92.05      2.79 o
 -21   3   2       43.74       38.83      1.89 o
 -20   3   2      384.22      370.68     10.48 o
 -19   3   2      132.70      128.35      3.19 o
 -18   3   2      144.72      136.84      2.64 o
 -17   3   2      137.96      127.72      2.50 o
 -16   3   2        0.62       -0.48      0.98 o
 -15   3   2      108.41      110.90      2.20 o
 -14   3   2      188.13      178.80      3.00 o
 -13   3   2      142.09      137.02      2.45 o
 -12   3   2      310.65      305.97      4.47 o
 -11   3   2      309.75      325.21      4.62 o
 -10   3   2        8.06        8.70      0.60 o
  -9   3   2       17.87       16.46      0.78 o
  -8   3   2      273.92      289.99      4.15 o
  -7   3   2       10.29       12.46      0.68 o
  -6   3   2      631.41      635.71      6.67 o
  -5   3   2     1530.79     1607.62     16.11 o
  -4   3   2     3595.11     3898.13     46.92 o
  -3   3   2     2027.13     2173.25     26.38 o
  -2   3   2        6.85        3.70      0.40 o
  -1   3   2      345.91      286.40      3.25 o
   0   3   2        1.98        0.56      0.27 o
   1   3   2        9.67       10.26      0.38 o
   2   3   2       21.60       15.60      0.47 o
   3   3   2       32.96       21.23      0.60 o
   4   3   2      449.14      439.99      4.41 o
   5   3   2        7.40       18.97      0.57 o
   6   3   2      789.53      772.29      8.07 o
   7   3   2      158.25      190.35      2.36 o
   8   3   2       93.90      110.18      1.60 o
   9   3   2       78.44       66.00      1.90 o
  10   3   2      263.39      241.21      3.00 o
  11   3   2      371.71      357.60      4.20 o
  12   3   2       86.83       90.30      1.54 o
  13   3   2       64.36       86.86      1.55 o
  14   3   2       13.63       13.35      0.87 o
  15   3   2       47.62       49.00      1.29 o
  16   3   2      806.24      804.61      9.62 o
  17   3   2      181.99      184.07      3.52 o
  18   3   2       26.57       22.14      1.10 o
  19   3   2       38.95       34.78      1.30 o
  20   3   2        6.47        7.73      0.85 o
  21   3   2        1.51        0.33      0.71 o
  22   3   2       14.59       16.83      1.07 o
  23   3   2        1.26        1.35      1.01 o
  24   3   2        1.48        0.85      0.80 o
  25   3   2        8.35        6.37      1.31 o
  26   3   2        0.53        1.56      1.40 o
  27   3   2        1.98       -1.04      3.12 o
 -27   4   2        8.42        7.54      3.64 o
 -26   4   2        3.73        2.86      3.38 o
 -25   4   2       32.90       42.90      2.68 o
 -24   4   2       61.59       64.08      3.11 o
 -23   4   2       22.93       23.82      3.38 o
 -22   4   2        8.32        6.18      1.20 o
 -21   4   2       22.32       24.99      1.96 o
 -20   4   2        2.43        3.70      1.14 o
 -19   4   2      146.01      142.01      3.55 o
 -18   4   2      415.29      417.23      7.43 o
 -17   4   2       44.53       49.67      1.69 o
 -16   4   2      102.51      111.46      2.39 o
 -15   4   2       37.63       36.26      1.39 o
 -14   4   2       89.81       86.44      2.00 o
 -13   4   2        5.62        5.53      0.90 o
 -12   4   2      155.34      152.67      2.72 o
 -11   4   2      126.57      115.42      2.37 o
 -10   4   2        0.51        0.84      0.47 o
  -9   4   2       69.72       78.15      1.74 o
  -8   4   2       70.37       75.03      1.52 o
  -7   4   2      481.66      540.47      5.90 o
  -6   4   2       24.27       25.22      0.75 o
  -5   4   2      241.10      236.12      3.19 o
  -4   4   2      493.17      595.48      7.86 o
  -3   4   2     1148.79     1255.97     15.66 o
  -2   4   2      945.75     1074.99     15.40 o
  -1   4   2       73.43       77.01      1.36 o
   0   4   2     1586.58     1655.08     16.69 o
   1   4   2       37.97       46.21      1.11 o
   2   4   2        0.55        4.22      0.40 o
   3   4   2       22.61       17.41      0.63 o
   4   4   2        2.72        3.78      0.44 o
   5   4   2       57.09       56.95      0.95 o
   6   4   2       33.44       43.62      0.84 o
   7   4   2      154.84      175.79      3.06 o
   8   4   2       70.53       77.36      2.23 o
   9   4   2      358.64      324.21      4.27 o
  10   4   2        0.13       -0.04      0.42 o
  11   4   2      103.46      114.95      1.82 o
  12   4   2       60.48       70.72      1.60 o
  13   4   2       49.84       46.27      1.32 o
  14   4   2        0.03       -0.84      0.84 o
  15   4   2       53.87       47.27      1.42 o
  16   4   2       92.90       80.79      1.84 o
  17   4   2      220.09      216.90      3.46 o
  18   4   2       65.43       61.58      1.70 o
  19   4   2       64.58       69.71      1.81 o
  20   4   2        7.78        6.84      0.97 o
  21   4   2       52.89       47.43      2.14 o
  22   4   2        4.46        6.22      1.11 o
  23   4   2        0.18       -0.93      0.93 o
  24   4   2        6.25        5.97      1.27 o
  25   4   2        2.88        7.54      3.64 o
  26   4   2        6.22        6.24      3.64 o
 -26   5   2       10.50        6.50      3.64 o
 -25   5   2        5.25        4.69      1.60 o
 -24   5   2        8.28       16.33      3.51 o
 -23   5   2        1.97        0.02      1.82 o
 -22   5   2        8.36        6.50      1.60 o
 -21   5   2        3.98        2.29      1.18 o
 -20   5   2       36.61       35.22      4.16 o
 -19   5   2        1.67        0.75      1.09 o
 -18   5   2        7.55        6.66      1.39 o
 -17   5   2      165.07      167.84      4.48 o
 -16   5   2       67.98       70.74      5.88 o
 -15   5   2      460.80      464.11      7.33 o
 -14   5   2      231.10      237.32      4.08 o
 -13   5   2       17.87       25.09      2.40 o
 -12   5   2        3.17        2.58      0.69 o
 -11   5   2       32.24       33.33      1.25 o
 -10   5   2        8.35       10.09      0.79 o
  -9   5   2        1.82        1.19      0.57 o
  -8   5   2        0.07        0.20      0.46 o
  -7   5   2      248.75      269.00      3.38 o
  -6   5   2        0.13        0.17      0.40 o
  -5   5   2      146.53      146.19      2.38 o
  -4   5   2       76.26       80.28      1.64 o
  -3   5   2       12.19       15.34      0.83 o
  -2   5   2      216.22      242.64      3.37 o
  -1   5   2       42.71       25.13      1.24 o
   0   5   2      170.12      179.36      2.49 o
   1   5   2        0.45        0.96      0.42 o
   2   5   2        0.73        1.29      0.42 o
   3   5   2        0.01        1.35      0.72 o
   4   5   2      100.79      102.31      1.69 o
   5   5   2       49.07       49.40      1.27 o
   6   5   2        3.67        5.08      0.52 o
   7   5   2      197.30      204.43      2.69 o
   8   5   2        0.22        0.14      0.60 o
   9   5   2       14.76       14.85      0.91 o
  10   5   2       32.53       38.30      1.74 o
  11   5   2       12.47       16.54      1.43 o
  12   5   2       25.99       25.63      1.84 o
  13   5   2       23.39       18.24      1.39 o
  14   5   2       11.62       10.24      1.16 o
  15   5   2        8.45        7.01      1.14 o
  16   5   2       84.67       78.00      2.61 o
  17   5   2       12.07       13.98      1.32 o
  18   5   2       20.35       20.40      1.57 o
  19   5   2        2.14        1.76      0.99 o
  20   5   2       92.68       96.41      3.10 o
  21   5   2        2.44        2.57      1.14 o
  22   5   2        3.08        3.14      1.25 o
  23   5   2       21.31       24.57      2.24 o
  24   5   2        0.03        1.56      3.38 o
 -24   6   2       10.80       10.66      3.90 o
 -23   6   2        5.70        7.33      3.12 o
 -22   6   2        2.89        4.49      1.95 o
 -21   6   2        0.09       -1.16      1.16 o
 -20   6   2        2.33        0.78      1.34 o
 -19   6   2        0.10       -1.82      1.82 o
 -18   6   2       10.49       10.60      2.86 o
 -17   6   2       17.98       17.65      3.51 o
 -16   6   2      211.99      210.28      4.60 o
 -15   6   2       52.86       50.60      2.14 o
 -14   6   2      273.97      279.96      4.70 o
 -13   6   2       16.54       13.37      1.12 o
 -12   6   2       79.91       73.67      2.02 o
 -11   6   2       17.61       21.01      1.60 o
 -10   6   2        4.46        5.40      0.73 o
  -9   6   2       77.34       70.89      1.72 o
  -8   6   2        3.85        6.28      0.59 o
  -7   6   2      121.30      121.97      2.05 o
  -6   6   2       12.67       14.39      0.79 o
  -5   6   2      121.00      124.07      2.29 o
  -4   6   2        0.98        1.08      0.51 o
  -3   6   2       10.38       10.07      1.16 o
  -2   6   2        0.15        1.02      0.87 o
  -1   6   2        0.68       -0.12      0.56 o
   0   6   2        0.19        0.12      0.53 o
   1   6   2       29.49       27.28      0.99 o
   2   6   2        9.71       13.42      0.82 o
   3   6   2       12.26       12.35      0.78 o
   4   6   2      184.65      181.00      3.18 o
   5   6   2       20.49       21.12      1.17 o
   6   6   2       12.41       16.55      1.10 o
   7   6   2       69.02       59.55      2.76 o
   8   6   2       17.08       15.85      1.65 o
   9   6   2       29.51       39.80      2.14 o
  10   6   2       10.21       11.32      1.57 o
  11   6   2        3.36        2.42      0.96 o
  12   6   2       47.12       49.94      2.16 o
  13   6   2       44.61       41.38      2.05 o
  14   6   2        9.50       12.19      1.41 o
  15   6   2       15.50       14.00      1.43 o
  16   6   2        0.76        0.08      0.98 o
  17   6   2       12.95       13.31      1.49 o
  18   6   2        1.04        1.16      1.10 o
  19   6   2        0.13        0.72      1.14 o
  20   6   2        4.58        3.09      1.16 o
  21   6   2        1.03        2.89      2.08 o
  22   6   2        0.06       -0.52      3.38 o
  23   6   2        9.94        8.58      3.90 o
 -21   7   2        2.79        1.82      3.12 o
 -20   7   2        3.17       -0.35      2.60 o
 -19   7   2        0.89        0.19      1.54 o
 -18   7   2        2.14        0.09      1.37 o
 -17   7   2       99.60       92.10      5.33 o
 -16   7   2       98.96       96.30      4.81 o
 -15   7   2       39.64       35.04      2.55 o
 -14   7   2       36.92       39.78      2.60 o
 -13   7   2        4.63        7.76      1.82 o
 -12   7   2        6.20        7.47      1.02 o
 -11   7   2      154.26      141.72      3.08 o
 -10   7   2      140.00      118.73      2.70 o
  -9   7   2        1.00        0.48      0.98 o
  -8   7   2      197.85      180.44      2.80 o
  -7   7   2        1.01        0.36      0.63 o
  -6   7   2       14.46       13.70      0.88 o
  -5   7   2        8.65        8.74      0.84 o
  -4   7   2       41.04       40.09      1.25 o
  -3   7   2       11.74       10.85      0.75 o
  -2   7   2        0.00       -0.57      0.57 o
  -1   7   2       95.81       95.49      2.07 o
   0   7   2        3.34        3.82      0.71 o
   1   7   2      126.02      118.35      2.38 o
   2   7   2      552.15      562.35      8.09 o
   3   7   2       72.49       69.78      2.00 o
   4   7   2       20.97       19.04      1.24 o
   5   7   2       99.88      105.31      3.05 o
   6   7   2      709.98      718.74     11.83 o
   7   7   2      116.30      114.43      4.10 o
   8   7   2      119.53      117.85      3.36 o
   9   7   2       61.73       61.47      2.47 o
  10   7   2       57.99       57.41      2.36 o
  11   7   2       81.68       76.69      3.75 o
  12   7   2        9.24        7.62      1.36 o
  13   7   2        1.16        0.43      1.09 o
  14   7   2       13.69       12.29      1.92 o
  15   7   2        3.78        2.74      1.13 o
  16   7   2        0.05       -1.09      1.09 o
  17   7   2       11.79       13.13      1.87 o
  18   7   2       12.02       13.87      2.31 o
  19   7   2        1.36        0.36      1.68 o
  20   7   2        1.67        0.00      3.12 o
 -18   8   2        1.12        0.00      3.12 o
 -17   8   2       14.91       19.77      4.16 o
 -16   8   2        1.08        0.52      3.12 o
 -15   8   2        1.14        2.94      1.57 o
 -14   8   2       13.43        9.85      1.77 o
 -13   8   2        7.62        8.24      1.77 o
 -12   8   2       24.60       28.90      2.36 o
 -11   8   2       46.36       53.64      2.87 o
 -10   8   2        1.12        0.87      1.10 o
  -9   8   2        3.41        1.75      1.13 o
  -8   8   2        3.66        2.35      0.68 o
  -7   8   2        9.01        7.64      0.80 o
  -6   8   2        2.84        2.76      0.76 o
  -5   8   2        6.01        8.78      0.80 o
  -4   8   2        0.34       -0.11      0.62 o
  -3   8   2        0.11        1.37      0.82 o
  -2   8   2        2.60        4.33      1.44 o
  -1   8   2        4.51        2.45      0.90 o
   0   8   2       18.57       23.88      1.42 o
   1   8   2        3.24        7.71      1.07 o
   2   8   2      219.35      234.31      4.33 o
   3   8   2       14.82       11.34      1.14 o
   4   8   2        4.33        3.80      1.03 o
   5   8   2       12.31       12.76      1.48 o
   6   8   2       66.72       63.93      3.30 o
   7   8   2        2.37        1.78      1.13 o
   8   8   2        0.43       -0.98      0.98 o
   9   8   2        4.73        3.29      1.16 o
  10   8   2        0.10       -0.69      1.25 o
  11   8   2       13.02       10.41      1.53 o
  12   8   2       19.73       21.88      1.80 o
  13   8   2        6.87        6.30      2.53 o
  14   8   2       26.09       25.71      2.81 o
  15   8   2        3.32        4.26      2.06 o
  16   8   2       10.17       12.92      2.25 o
  17   8   2        0.22        0.88      1.73 o
 -14   9   2        0.85        0.00      3.12 o
 -13   9   2        0.24        1.56      3.12 o
 -12   9   2        1.15        8.06      3.12 o
 -11   9   2        3.01        4.42      3.12 o
 -10   9   2        9.96       16.64      3.38 o
  -9   9   2        6.67       13.00      3.38 o
  -8   9   2        4.86        2.89      2.15 o
  -7   9   2       24.11       25.89      2.07 o
  -6   9   2        0.09       -0.27      0.92 o
  -5   9   2        3.70        1.52      1.05 o
  -4   9   2       21.83       28.68      1.49 o
  -3   9   2       66.70       76.96      2.22 o
  -2   9   2        1.91       -0.25      0.91 o
  -1   9   2       19.24       21.37      1.38 o
   0   9   2        7.51        7.56      1.08 o
   1   9   2        6.21        7.22      1.18 o
   2   9   2        0.18        1.06      0.99 o
   3   9   2       47.26       50.57      2.10 o
   4   9   2        0.43       -0.12      1.16 o
   5   9   2        3.98        3.07      1.32 o
   6   9   2       23.39       24.31      1.86 o
   7   9   2        1.33        2.50      1.32 o
   8   9   2       20.92       20.30      1.82 o
   9   9   2        7.21        6.97      2.11 o
  10   9   2        0.03       -2.11      2.34 o
  11   9   2        0.06        0.13      1.81 o
  12   9   2       13.85       22.11      4.42 o
  13   9   2       18.26       20.29      4.42 o
  -6  10   2        5.35        1.30      2.60 o
  -5  10   2       11.53       20.64      2.31 o
  -4  10   2        0.10        1.56      2.34 o
   1  10   2       16.95       24.45      3.90 o
   2  10   2       47.65       55.40      5.46 o
   3  10   2       16.66       13.78      3.90 o
   4  10   2       19.20       14.04      3.64 o
   5  10   2        7.09        6.76      3.64 o
   6  10   2        3.18        3.64      3.12 o
 -29   1   3        2.09        2.34      2.21 o
 -28   1   3        4.09        4.80      2.29 o
 -27   1   3       18.04       17.32      2.57 o
 -26   1   3        6.05        8.94      2.73 o
 -25   1   3        0.59        0.52      1.66 o
 -24   1   3        0.33       -1.11      1.44 o
 -23   1   3        0.08       -0.13      2.21 o
 -22   1   3       46.88       38.20      2.74 o
 -21   1   3       42.80       39.71      2.76 o
 -20   1   3       42.97       31.20      1.44 o
 -19   1   3        8.57        6.32      0.88 o
 -18   1   3       33.49       27.92      0.98 o
 -17   1   3       41.42       37.83      1.04 o
 -16   1   3        3.75        3.49      0.64 o
 -15   1   3        1.13        0.63      0.48 o
 -14   1   3        0.00        0.43      0.34 o
 -13   1   3       27.59       28.65      0.80 o
 -12   1   3       92.53      108.55      1.78 o
 -11   1   3        5.14       10.42      0.44 o
 -10   1   3        0.93       -0.31      0.40 o
  -9   1   3       45.91       50.72      0.86 o
  -8   1   3      220.38      218.67      2.36 o
  -7   1   3       14.26       12.29      0.56 o
  -6   1   3      635.26      637.08      9.32 o
  -5   1   3      930.10      933.26     11.43 o
  -4   1   3      149.54      138.94      1.29 o
  -3   1   3     1631.55     1575.35     12.78 o
  -2   1   3     1564.43     1542.57     14.18 o
  -1   1   3      108.14      136.99      2.17 o
   0   1   3    25117.12    26298.16    430.54 o
   1   1   3      754.23      705.42      7.21 o
   2   1   3      113.46      110.89      1.65 o
   3   1   3     2213.27     2351.38     23.39 o
   4   1   3       32.84       29.04      0.63 o
   5   1   3     1076.55     1115.73     11.33 o
   6   1   3      203.31      212.11      2.56 o
   7   1   3     6514.32     6761.52     66.51 o
   8   1   3     1432.12     1416.71     14.38 o
   9   1   3     1354.52     1442.67     16.17 o
  10   1   3     1377.99     1404.83     14.34 o
  11   1   3      180.63      157.27      2.17 o
  12   1   3      387.81      398.56      5.20 o
  13   1   3       10.13       10.00      0.63 o
  14   1   3      191.55      189.56      2.64 o
  15   1   3      528.43      509.51      5.85 o
  16   1   3      206.16      208.07      2.94 o
  17   1   3      143.94      144.28      2.38 o
  18   1   3      129.45      125.77      2.19 o
  19   1   3      112.29      112.71      2.07 o
  20   1   3        3.50        3.74      0.72 o
  21   1   3        6.98        9.37      0.91 o
  22   1   3        6.77        6.34      0.85 o
  23   1   3        0.50        0.69      0.75 o
  24   1   3       31.87       29.15      1.83 o
  25   1   3        0.27        0.71      1.20 o
  26   1   3        2.39        5.85      1.05 o
  27   1   3       36.68       42.19      1.85 o
 -29   2   3        6.19        7.86      2.55 o
 -28   2   3        0.66       -0.46      1.92 o
 -27   2   3        1.15        0.26      2.00 o
 -26   2   3       12.34        7.59      2.18 o
 -25   2   3       34.39       35.01      2.93 o
 -24   2   3        5.57        3.84      1.95 o
 -23   2   3       14.70       16.73      4.94 o
 -22   2   3        3.46        0.75      1.69 o
 -21   2   3        6.97        6.95      1.06 o
 -20   2   3      124.99      102.44      3.42 o
 -19   2   3       19.47       13.26      1.04 o
 -18   2   3        3.36        4.05      1.87 o
 -17   2   3        0.01       -1.24      1.24 o
 -16   2   3      280.65      266.93      4.00 o
 -15   2   3       97.84       92.51      1.82 o
 -14   2   3        5.74        5.51      0.48 o
 -13   2   3        4.30        4.16      0.48 o
 -12   2   3       60.25       69.01      1.42 o
 -11   2   3        0.09       -0.01      0.32 o
 -10   2   3     3365.31     3291.39     32.06 o
  -9   2   3        6.36        3.99      0.35 o
  -8   2   3      569.39      551.79      6.22 o
  -7   2   3       36.47       33.13      0.65 o
  -6   2   3      500.94      530.56      4.81 o
  -5   2   3     2071.46     2156.23     19.77 o
  -4   2   3     1063.88     1113.69     10.36 o
  -3   2   3      850.02      838.45      7.82 o
  -2   2   3       64.96       74.32      1.10 o
  -1   2   3     6289.28     6480.43     58.96 o
   0   2   3      162.30      149.40      1.82 o
   1   2   3     2608.12     2707.60     26.91 o
   2   2   3      441.76      458.28      5.38 o
   3   2   3      107.11      120.09      1.80 o
   4   2   3      168.37      174.82      2.39 o
   5   2   3      543.75      589.49      6.87 o
   6   2   3      272.73      313.15      4.40 o
   7   2   3      382.77      417.12      4.61 o
   8   2   3      861.74      991.91     10.26 o
   9   2   3      615.72      692.49      8.10 o
  10   2   3      429.51      435.88      4.92 o
  11   2   3       61.31       47.92      1.11 o
  12   2   3        0.18        0.12      0.39 o
  13   2   3      203.45      202.61      2.77 o
  14   2   3        0.88       -0.26      0.46 o
  15   2   3      152.54      140.00      2.23 o
  16   2   3      403.58      388.15      4.74 o
  17   2   3     1182.83     1156.15     13.42 o
  18   2   3      114.61      110.21      2.22 o
  19   2   3        6.35        6.72      0.78 o
  20   2   3       22.16       21.37      1.10 o
  21   2   3       21.77       23.01      1.15 o
  22   2   3       36.55       38.95      1.67 o
  23   2   3       25.27       26.34      1.58 o
  24   2   3        1.51        0.28      0.77 o
  25   2   3        3.22        2.25      0.95 o
  26   2   3       29.91       35.62      1.63 o
  27   2   3        2.58        5.14      1.24 o
 -28   3   3        1.83       -0.78      3.38 o
 -27   3   3        0.28        0.88      2.08 o
 -26   3   3       10.77       10.87      2.48 o
 -25   3   3       18.07       20.47      2.62 o
 -24   3   3       23.28       26.02      2.62 o
 -23   3   3       45.78       47.71      3.30 o
 -22   3   3       26.27       27.22      1.73 o
 -21   3   3       41.39       38.66      1.91 o
 -20   3   3        3.04        1.57      1.00 o
 -19   3   3      109.00       94.39      3.69 o
 -18   3   3       54.42       51.92      2.07 o
 -17   3   3       62.07       67.12      7.12 o
 -16   3   3     1262.10     1196.42     18.03 o
 -15   3   3      271.34      256.67      3.98 o
 -14   3   3      304.06      274.09      4.16 o
 -13   3   3       17.93       21.30      1.12 o
 -12   3   3       34.97       37.55      1.08 o
 -11   3   3      166.26      167.53      2.71 o
 -10   3   3       60.61       69.38      1.45 o
  -9   3   3      122.49      124.01      2.14 o
  -8   3   3      125.54      131.70      2.05 o
  -7   3   3      449.42      423.04      4.64 o
  -6   3   3      151.32      151.98      1.99 o
  -5   3   3      893.28      913.62     10.35 o
  -4   3   3      905.65      993.72     12.41 o
  -3   3   3      667.35      680.70      8.62 o
  -2   3   3     2038.70     2232.61     20.56 o
  -1   3   3      761.29      731.28      7.05 o
   0   3   3     4846.93     5050.29     45.89 o
   1   3   3      438.27      474.87      4.73 o
   2   3   3      140.55      143.33      1.87 o
   3   3   3        4.14        0.93      0.31 o
   4   3   3       74.96       72.37      1.49 o
   5   3   3        0.02        0.22      0.34 o
   6   3   3      870.57      920.07     10.52 o
   7   3   3      896.61     1005.85     11.50 o
   8   3   3       15.58       11.30      0.62 o
   9   3   3     1324.39     1386.18     14.24 o
  10   3   3       15.99       20.91      0.74 o
  11   3   3      223.93      236.27      3.01 o
  12   3   3       22.93       27.79      1.02 o
  13   3   3       16.33       16.97      0.85 o
  14   3   3      144.38      146.73      2.52 o
  15   3   3       59.93       61.04      1.62 o
  16   3   3      128.67      124.92      2.38 o
  17   3   3      108.62      100.67      3.20 o
  18   3   3        8.21        8.13      0.87 o
  19   3   3      150.22      148.91      2.75 o
  20   3   3        0.55        0.73      0.98 o
  21   3   3      113.71      114.76      2.42 o
  22   3   3        0.49        0.56      0.76 o
  23   3   3        3.66        4.77      0.87 o
  24   3   3        1.61        1.00      0.87 o
  25   3   3        5.76        5.24      1.02 o
  26   3   3       11.93       10.63      1.45 o
 -27   4   3       24.40       26.53      4.94 o
 -26   4   3       23.90       38.23      5.20 o
 -25   4   3        0.06        2.74      4.42 o
 -24   4   3        8.03        8.66      2.47 o
 -23   4   3       36.26       36.77      2.05 o
 -22   4   3       74.69       77.75      4.05 o
 -21   4   3       17.26       17.88      1.51 o
 -20   4   3      181.91      176.52      4.04 o
 -19   4   3       92.29       99.51      3.58 o
 -18   4   3        1.57        0.86      0.98 o
 -17   4   3      148.84      148.70      3.46 o
 -16   4   3      179.24      177.04      3.87 o
 -15   4   3      103.83      107.45      2.84 o
 -14   4   3       29.59       31.03      2.09 o
 -13   4   3      809.46      779.94     10.77 o
 -12   4   3      137.74      125.66      2.43 o
 -11   4   3        0.57        1.02      0.51 o
 -10   4   3       46.53       43.14      1.24 o
  -9   4   3        0.18        1.34      0.44 o
  -8   4   3      173.68      218.02      2.77 o
  -7   4   3       96.66       99.48      1.57 o
  -6   4   3      297.93      360.63      4.14 o
  -5   4   3        5.50        3.20      0.61 o
  -4   4   3       30.66       49.63      1.88 o
  -3   4   3      524.79      530.55      6.34 o
  -2   4   3      186.54      188.52      2.79 o
  -1   4   3      837.34      812.44      8.54 o
   0   4   3      405.65      348.24      3.68 o
   1   4   3     1754.77     1827.16     17.00 o
   2   4   3      281.01      310.83      3.58 o
   3   4   3      284.21      256.78      3.09 o
   4   4   3      172.68      174.95      2.57 o
   5   4   3       51.05       56.95      0.94 o
   6   4   3      255.51      254.54      3.12 o
   7   4   3        2.16        0.14      0.42 o
   8   4   3       40.97       42.71      1.21 o
   9   4   3        0.00        0.10      0.48 o
  10   4   3       86.60       76.79      1.66 o
  11   4   3      433.25      437.88      5.63 o
  12   4   3        0.09        0.21      0.58 o
  13   4   3       94.70       82.25      1.79 o
  14   4   3       63.97       50.25      1.43 o
  15   4   3       27.51       27.82      1.14 o
  16   4   3        0.13        0.38      0.98 o
  17   4   3        2.04       -0.20      0.70 o
  18   4   3       57.06       55.75      1.63 o
  19   4   3        0.87       -0.34      0.73 o
  20   4   3       10.09        7.08      0.94 o
  21   4   3       59.60       66.11      2.14 o
  22   4   3        2.15        2.46      0.97 o
  23   4   3        0.11        0.72      0.96 o
  24   4   3       19.50       26.63      2.42 o
  25   4   3        2.28        2.60      3.25 o
 -25   5   3       20.94       27.31      4.94 o
 -24   5   3       12.51       11.96      3.90 o
 -23   5   3        1.54        1.04      1.40 o
 -22   5   3        2.84        2.21      1.56 o
 -21   5   3        2.09        0.25      1.03 o
 -20   5   3       22.55       20.58      1.71 o
 -19   5   3        0.32       -0.19      1.00 o
 -18   5   3      163.37      172.28      5.04 o
 -17   5   3        2.68        1.41      1.08 o
 -16   5   3      272.51      260.40      5.17 o
 -15   5   3       75.47       81.92      2.52 o
 -14   5   3       18.37       20.84      1.41 o
 -13   5   3      124.39      124.41      3.36 o
 -12   5   3      181.13      146.50      2.85 o
 -11   5   3      168.34      161.15      3.00 o
 -10   5   3       30.99       24.46      0.98 o
  -9   5   3      150.64      152.13      2.56 o
  -8   5   3       65.67       69.71      1.38 o
  -7   5   3      161.55      162.51      2.36 o
  -6   5   3       57.11       47.50      1.16 o
  -5   5   3       84.05       88.04      1.70 o
  -4   5   3        5.31        9.59      0.69 o
  -3   5   3      161.99      175.69      2.74 o
  -2   5   3       90.70      109.27      1.83 o
  -1   5   3        0.44        0.36      0.43 o
   0   5   3      348.77      365.85      4.37 o
   1   5   3      137.19      128.99      2.00 o
   2   5   3      146.20      123.31      1.93 o
   3   5   3      125.38      117.77      2.09 o
   4   5   3      168.69      176.88      2.70 o
   5   5   3      548.35      566.26      7.85 o
   6   5   3       18.09       18.17      0.87 o
   7   5   3       21.63       18.40      1.12 o
   8   5   3        7.89        7.97      0.69 o
   9   5   3       74.90       70.67      1.63 o
  10   5   3      263.75      238.49      3.72 o
  11   5   3      129.48      128.85      2.62 o
  12   5   3      159.17      157.51      2.98 o
  13   5   3       29.05       26.22      1.15 o
  14   5   3       57.54       56.55      1.62 o
  15   5   3       33.53       32.58      1.52 o
  16   5   3        4.71        2.82      0.90 o
  17   5   3        0.72        0.74      1.35 o
  18   5   3       35.59       39.67      1.71 o
  19   5   3        4.68        6.98      1.77 o
  20   5   3        1.15        0.98      1.09 o
  21   5   3        4.20        4.86      1.31 o
  22   5   3        6.84        9.70      1.41 o
  23   5   3       12.49       14.13      2.25 o
  24   5   3        0.26       -2.21      2.21 o
 -24   6   3        9.51       15.34      3.90 o
 -23   6   3        0.32       -1.21      1.69 o
 -22   6   3        0.06       -1.56      1.56 o
 -21   6   3        0.04        0.17      1.82 o
 -20   6   3        1.56        4.33      1.40 o
 -19   6   3        2.31        1.90      1.37 o
 -18   6   3       48.22       45.31      2.19 o
 -17   6   3      147.90      145.00      3.68 o
 -16   6   3        2.57        3.64      1.11 o
 -15   6   3       66.89       67.73      2.39 o
 -14   6   3       23.33       20.62      1.57 o
 -13   6   3      159.06      132.17      3.32 o
 -12   6   3        1.95        4.22      0.83 o
 -11   6   3      164.46      145.07      2.95 o
 -10   6   3       67.37       44.17      1.40 o
  -9   6   3        0.44        0.90      0.61 o
  -8   6   3       12.31       23.85      0.93 o
  -7   6   3        3.07        3.63      0.57 o
  -6   6   3       70.03       56.33      1.33 o
  -5   6   3        7.37        6.26      0.70 o
  -4   6   3        1.15        0.93      0.55 o
  -3   6   3       20.44       24.93      1.01 o
  -2   6   3        0.22       -0.47      0.47 o
  -1   6   3       67.47       60.91      1.42 o
   0   6   3       31.07       24.22      0.99 o
   1   6   3       23.91       15.74      1.28 o
   2   6   3      480.66      505.97      6.49 o
   3   6   3      920.85      910.90     10.77 o
   4   6   3     1613.37     1619.68     20.62 o
   5   6   3       41.94       48.90      2.33 o
   6   6   3     1047.44      976.25     12.98 o
   7   6   3      227.37      232.54      4.06 o
   8   6   3      263.08      258.75      4.39 o
   9   6   3      518.31      501.49      8.67 o
  10   6   3      319.28      316.52      7.43 o
  11   6   3      798.58      782.15     12.57 o
  12   6   3       16.28       18.43      1.50 o
  13   6   3      364.89      357.51      6.78 o
  14   6   3        6.53        7.67      1.31 o
  15   6   3       76.20       76.48      2.68 o
  16   6   3       51.35       47.47      2.27 o
  17   6   3        6.24        6.92      1.51 o
  18   6   3        1.74        2.48      1.24 o
  19   6   3        1.31       -0.34      1.04 o
  20   6   3        8.76       10.42      2.73 o
  21   6   3       16.81       20.63      5.46 o
  22   6   3        2.63        2.19      1.77 o
 -21   7   3        3.75        3.90      3.38 o
 -20   7   3        1.94        4.16      1.63 o
 -19   7   3        7.14        7.74      1.81 o
 -18   7   3       91.64       79.76      3.66 o
 -17   7   3       51.83       55.36      3.03 o
 -16   7   3        0.21       -2.60      2.60 o
 -15   7   3        5.96        6.91      1.87 o
 -14   7   3      105.41      102.98      3.08 o
 -13   7   3        0.05        1.11      1.00 o
 -12   7   3        9.50        5.65      1.37 o
 -11   7   3        0.91        0.02      0.83 o
 -10   7   3       17.68       20.06      1.16 o
  -9   7   3        0.66        0.15      0.91 o
  -8   7   3       69.19       70.74      2.99 o
  -7   7   3        0.45        1.67      0.65 o
  -6   7   3       76.15       75.21      1.69 o
  -5   7   3        4.71        3.47      0.63 o
  -4   7   3        0.24       -0.54      0.54 o
  -3   7   3        1.68        3.08      0.69 o
  -2   7   3       13.07       21.99      0.98 o
  -1   7   3       15.94       20.76      1.11 o
   0   7   3       66.46       66.38      1.75 o
   1   7   3        8.14        9.58      1.10 o
   2   7   3        1.11        1.13      0.69 o
   3   7   3       15.40       12.38      1.08 o
   4   7   3      260.88      247.58      5.17 o
   5   7   3       58.91       65.30      2.52 o
   6   7   3       11.59       10.82      1.32 o
   7   7   3        9.28       10.56      1.32 o
   8   7   3        1.73        1.57      1.08 o
   9   7   3        8.65        7.41      1.21 o
  10   7   3        1.86        4.39      1.18 o
  11   7   3        1.79        5.56      1.32 o
  12   7   3       64.94       70.49      2.66 o
  13   7   3       33.98       35.95      2.53 o
  14   7   3       14.60       10.75      1.46 o
  15   7   3       12.90       19.37      1.69 o
  16   7   3        3.35        5.56      1.39 o
  17   7   3        5.16        7.70      2.06 o
  18   7   3        2.10       -1.07      1.54 o
  19   7   3       12.92       14.06      2.31 o
  20   7   3        1.20        2.60      3.38 o
 -18   8   3        2.59        1.82      3.38 o
 -17   8   3        7.56        9.10      3.64 o
 -16   8   3        3.34        3.38      3.38 o
 -15   8   3        0.13       -0.17      2.08 o
 -14   8   3        0.79        1.41      1.37 o
 -13   8   3        0.01       -1.20      1.82 o
 -12   8   3        1.27        1.46      1.34 o
 -11   8   3        2.29        1.78      1.08 o
 -10   8   3        0.35       -0.88      0.88 o
  -9   8   3        2.25        3.15      1.02 o
  -8   8   3        3.25        5.18      0.82 o
  -7   8   3        9.53        7.49      0.79 o
  -6   8   3       18.99       20.80      0.96 o
  -5   8   3        0.95        0.55      0.67 o
  -4   8   3        4.29        5.13      0.89 o
  -3   8   3        0.25       -0.01      0.96 o
  -2   8   3        0.66       -0.07      0.78 o
  -1   8   3       10.95        8.27      1.01 o
   0   8   3       63.42       69.10      2.33 o
   1   8   3      144.23      153.92      3.29 o
   2   8   3       94.09      105.67      2.72 o
   3   8   3       11.33       12.45      1.48 o
   4   8   3        6.26        8.21      1.35 o
   5   8   3       63.68       61.53      2.58 o
   6   8   3        1.03       -0.10      1.13 o
   7   8   3        1.60        2.32      1.18 o
   8   8   3       39.54       42.55      2.20 o
   9   8   3        1.12        1.47      1.18 o
  10   8   3        0.09        0.24      1.16 o
  11   8   3        0.44        0.55      1.42 o
  12   8   3        1.35       -0.49      1.18 o
  13   8   3       36.47       32.73      7.54 o
  14   8   3       26.42       23.56      3.90 o
  15   8   3       13.20       16.46      2.50 o
  16   8   3        1.81        3.12      3.38 o
  17   8   3        5.11       -1.56      2.86 o
 -14   9   3        0.23        5.20      3.38 o
 -13   9   3       11.13        7.54      3.38 o
 -12   9   3        2.42        1.30      2.86 o
 -11   9   3        1.99        3.38      3.12 o
 -10   9   3        1.37       -0.52      2.60 o
  -7   9   3      112.03      118.72      3.50 o
  -6   9   3       18.90       21.53      1.27 o
  -5   9   3       60.04       73.22      1.98 o
  -4   9   3      124.09      149.59      3.10 o
  -3   9   3        2.74        3.41      1.01 o
  -2   9   3      102.38      135.23      3.00 o
  -1   9   3        0.18        2.36      0.94 o
   0   9   3       49.50       59.81      2.23 o
   1   9   3       60.32       67.04      2.38 o
   2   9   3      102.51      105.26      3.64 o
   3   9   3       11.62        5.36      1.35 o
   4   9   3        5.98        3.24      1.31 o
   5   9   3       24.72       25.87      2.02 o
   6   9   3       10.05       10.27      1.56 o
   7   9   3        3.16        4.76      2.00 o
   8   9   3        0.05        0.30      1.87 o
   9   9   3        8.06        9.27      2.31 o
  10   9   3       10.94       13.52      3.90 o
  11   9   3        0.51       -2.60      2.60 o
  12   9   3       12.89        5.72      3.64 o
  -4  10   3        0.01        1.26      1.95 o
  -3  10   3       37.85       56.48      3.12 o
  -2  10   3        6.18       12.74      3.64 o
  -1  10   3       18.54       16.38      3.90 o
   0  10   3        4.49        2.60      3.12 o
   1  10   3       15.71       20.29      4.16 o
   2  10   3        0.96        4.94      3.38 o
   3  10   3        3.33        4.94      3.38 o
   4  10   3        9.71        7.02      3.38 o
 -29   0   4        0.08       -1.30      3.12 o
 -28   0   4       92.41       95.98      6.76 o
 -27   0   4       38.82       49.16      5.20 o
 -26   0   4       22.10       20.81      3.64 o
 -25   0   4        1.41       -0.78      2.34 o
 -24   0   4        2.02        0.26      2.34 o
 -23   0   4       95.16       90.53      5.46 o
 -22   0   4       90.75       94.95      5.72 o
 -21   0   4      814.35      683.01     20.59 o
 -20   0   4       35.05       29.91      3.38 o
 -19   0   4      112.08       85.59      4.94 o
 -18   0   4        2.06       -0.78      1.56 o
 -17   0   4      149.44      147.35      3.46 o
 -16   0   4      215.92      236.19      5.00 o
 -15   0   4      270.63      260.37      5.38 o
 -14   0   4      653.37      618.97     11.32 o
 -13   0   4      581.18      575.23     10.50 o
 -12   0   4        5.38        8.79      0.70 o
 -11   0   4      375.26      392.06      5.80 o
 -10   0   4     1448.42     1565.97     36.49 o
  -9   0   4     8426.40     9018.59    176.13 o
  -8   0   4     1135.86     1156.71     16.74 o
  -7   0   4     4368.29     4374.01     60.54 o
  -6   0   4     1435.35     1461.11     20.38 o
  -5   0   4      384.97      372.60      4.76 o
  -4   0   4     7232.31     7310.90     98.03 o
  -3   0   4     1510.30     1470.93     17.83 o
  -2   0   4    10160.21     9573.11    114.51 o
  -1   0   4      172.71      176.56      2.59 o
   0   0   4     1869.70     2151.55     42.84 o
   1   0   4     2321.09     2138.85     37.96 o
   2   0   4      946.31      794.39     11.58 o
   3   0   4      128.39      127.24      2.35 o
   4   0   4     1593.26     1513.11     21.52 o
   5   0   4     2106.06     2467.93     80.37 o
   6   0   4     1827.38     1751.20     30.35 o
   7   0   4     1143.93     1119.62     16.25 o
   8   0   4     2261.41     2328.60     33.03 o
   9   0   4        2.03        8.03      0.74 o
  10   0   4      799.03      703.22     10.64 o
  11   0   4        2.68        1.82      1.04 o
  12   0   4      501.06      551.10      8.72 o
  13   0   4      106.31      114.45      2.70 o
  14   0   4       70.01       71.45      2.13 o
  15   0   4      434.98      424.42      7.25 o
  16   0   4     1954.66     1945.82     28.35 o
  17   0   4        2.43        2.61      1.03 o
  18   0   4      531.50      522.05      8.75 o
  19   0   4      477.14      490.40      8.40 o
  20   0   4       26.68       33.08      1.72 o
  21   0   4        8.81        9.06      1.26 o
  22   0   4       40.84       41.84      5.07 o
  23   0   4       10.93       11.70      1.56 o
  24   0   4       48.13       44.74      2.62 o
  25   0   4       48.84       56.79      4.81 o
  26   0   4      152.32      194.30      5.51 o
  27   0   4       19.47       32.25      3.64 o
 -29   1   4        1.12       -1.87      2.00 o
 -28   1   4        9.14       11.78      2.57 o
 -27   1   4        0.03       -0.38      2.47 o
 -26   1   4        8.66       12.33      5.07 o
 -25   1   4       10.74        6.24      2.00 o
 -24   1   4       20.95       15.35      3.77 o
 -23   1   4        0.38        0.73      1.55 o
 -22   1   4      136.07       95.82      4.14 o
 -21   1   4       13.79       15.96      1.92 o
 -20   1   4       10.73       10.38      1.74 o
 -19   1   4       14.06       10.64      1.74 o
 -18   1   4       17.48       16.94      1.66 o
 -17   1   4       46.46       42.10      1.83 o
 -16   1   4       57.69       48.20      1.98 o
 -15   1   4      141.02      119.04      2.05 o
 -14   1   4      333.51      311.21      4.35 o
 -13   1   4       16.04       17.78      0.52 o
 -12   1   4        0.03        0.36      0.20 o
 -11   1   4       51.82       48.32      1.35 o
 -10   1   4     1634.20     1659.87     23.76 o
  -9   1   4        1.40        1.93      0.40 o
  -8   1   4      188.34      186.33      3.22 o
  -7   1   4      129.99      114.91      2.10 o
  -6   1   4       21.53       21.21      0.60 o
  -5   1   4     1190.49     1209.42     13.34 o
  -4   1   4      415.44      402.12      3.71 o
  -3   1   4     1542.22     1566.63     13.56 o
  -2   1   4        3.16        0.56      0.25 o
  -1   1   4     4990.41     5179.88     51.06 o
   0   1   4       77.56       61.37      0.97 o
   1   1   4       21.53       20.10      0.67 o
   2   1   4      935.56      962.93      9.11 o
   3   1   4      432.66      427.13      4.25 o
   4   1   4     2935.38     2907.06     28.86 o
   5   1   4       43.04       41.92      1.09 o
   6   1   4      947.85     1132.80     11.57 o
   7   1   4      269.24      282.43      3.33 o
   8   1   4      120.17       99.45      1.66 o
   9   1   4      303.31      294.29      3.52 o
  10   1   4       79.44      105.50      1.69 o
  11   1   4      361.21      316.63      3.80 o
  12   1   4        9.01        7.39      0.72 o
  13   1   4       10.96       10.48      0.75 o
  14   1   4       33.31       31.02      1.42 o
  15   1   4     1353.70     1345.33     14.06 o
  16   1   4      498.00      491.72      5.78 o
  17   1   4      389.24      400.58      4.95 o
  18   1   4       42.49       41.80      1.54 o
  19   1   4       20.72       23.42      1.14 o
  20   1   4       12.34       12.40      0.94 o
  21   1   4       11.51       11.25      0.97 o
  22   1   4       26.08       23.11      1.22 o
  23   1   4       16.76       20.03      1.21 o
  24   1   4        1.85        0.89      0.84 o
  25   1   4        2.74        1.53      0.97 o
  26   1   4        3.01        1.72      1.06 o
  27   1   4       37.20       45.78      3.03 o
 -28   2   4        3.16        1.50      2.18 o
 -27   2   4        0.23       -0.89      3.12 o
 -26   2   4        7.34        8.86      2.25 o
 -25   2   4       10.19       15.85      3.38 o
 -24   2   4        0.10       -0.80      1.56 o
 -23   2   4        0.73       -2.34      2.34 o
 -22   2   4        4.11        4.97      1.74 o
 -21   2   4       89.61       71.77      5.07 o
 -20   2   4        3.78        5.97      1.56 o
 -19   2   4       10.71       13.59      1.06 o
 -18   2   4        2.79        2.06      1.60 o
 -17   2   4        0.04       -0.65      0.65 o
 -16   2   4       25.71       25.04      1.38 o
 -15   2   4      215.64      209.66      4.05 o
 -14   2   4      451.38      433.60      5.86 o
 -13   2   4      119.90      125.77      2.10 o
 -12   2   4       12.96       10.09      0.49 o
 -11   2   4     1280.61     1225.40     13.66 o
 -10   2   4      297.07      287.82      3.46 o
  -9   2   4        1.35        1.07      0.41 o
  -8   2   4        2.95        2.86      0.20 o
  -7   2   4        7.50        7.29      0.31 o
  -6   2   4      317.28      358.13      3.12 o
  -5   2   4     1886.17     2212.69     18.92 o
  -4   2   4       73.67       78.40      0.92 o
  -3   2   4     1144.20     1275.35     11.90 o
  -2   2   4      542.58      617.18      6.48 o
  -1   2   4        0.00        0.40      0.31 o
   0   2   4       53.73       72.71      1.11 o
   1   2   4        1.39        2.61      0.41 o
   2   2   4      387.23      398.58      4.35 o
   3   2   4      580.33      596.88      6.94 o
   4   2   4       18.26       21.07      0.79 o
   5   2   4      110.34      111.43      1.80 o
   6   2   4        5.10        8.49      0.56 o
   7   2   4      257.15      291.54      3.83 o
   8   2   4       42.28       42.08      1.08 o
   9   2   4       27.73       28.17      0.94 o
  10   2   4       40.66       42.35      1.12 o
  11   2   4       21.01       20.58      0.95 o
  12   2   4        5.38        7.29      0.61 o
  13   2   4        0.16        0.36      0.58 o
  14   2   4      185.14      172.27      2.81 o
  15   2   4      271.68      256.08      3.79 o
  16   2   4      143.49      137.61      2.68 o
  17   2   4       27.33       24.43      1.13 o
  18   2   4       62.47       59.61      1.68 o
  19   2   4       10.57        9.81      0.95 o
  20   2   4        0.90       -0.56      0.70 o
  21   2   4       23.29       26.21      1.35 o
  22   2   4       42.61       42.86      1.50 o
  23   2   4        9.36        9.62      1.00 o
  24   2   4        0.02       -0.75      0.82 o
  25   2   4       10.01       13.08      1.57 o
  26   2   4        1.05        3.42      1.23 o
 -28   3   4        4.85        5.96      2.99 o
 -27   3   4       30.00       37.06      7.15 o
 -26   3   4       25.06       22.84      2.81 o
 -25   3   4        0.60        0.09      1.81 o
 -24   3   4      165.25      186.16     12.36 o
 -23   3   4        1.65        2.37      1.68 o
 -22   3   4       92.94       98.83      4.30 o
 -21   3   4      171.25      162.62      6.11 o
 -20   3   4      499.29      470.34      8.15 o
 -19   3   4        4.97        6.90      1.62 o
 -18   3   4      249.81      250.12      4.89 o
 -17   3   4      890.11      834.94     13.07 o
 -16   3   4      387.73      392.42      6.84 o
 -15   3   4     2442.36     2389.07     34.49 o
 -14   3   4       24.60       28.67      1.51 o
 -13   3   4      919.83      845.51     10.90 o
 -12   3   4      660.46      608.18      8.05 o
 -11   3   4       27.25       28.91      0.99 o
 -10   3   4      176.21      165.46      2.32 o
  -9   3   4       11.84       14.68      0.74 o
  -8   3   4      178.14      166.43      2.12 o
  -7   3   4       58.02       47.50      0.93 o
  -6   3   4        3.67        2.19      0.48 o
  -5   3   4      845.80      874.35      8.38 o
  -4   3   4     1126.65     1113.93     10.53 o
  -3   3   4        0.02        3.21      0.87 o
  -2   3   4      501.15      538.09      5.33 o
  -1   3   4     9828.61    10079.92     91.41 o
   0   3   4       53.67       32.97      1.19 o
   1   3   4     2808.74     2772.10     27.65 o
   2   3   4       72.81       81.22      1.63 o
   3   3   4        5.55       12.47      0.67 o
   4   3   4       37.15       50.11      1.13 o
   5   3   4      110.73      121.70      1.97 o
   6   3   4      173.31      192.76      2.80 o
   7   3   4       19.00       27.81      0.98 o
   8   3   4       27.34       33.54      1.03 o
   9   3   4      104.28      110.86      2.00 o
  10   3   4      104.41      112.48      2.05 o
  11   3   4      130.23      118.28      2.13 o
  12   3   4        1.68        1.00      0.57 o
  13   3   4       65.07       59.40      1.54 o
  14   3   4       30.55       23.95      1.10 o
  15   3   4      136.86      129.04      3.46 o
  16   3   4       84.26       82.82      1.92 o
  17   3   4        5.83        7.07      0.85 o
  18   3   4      103.66       97.56      2.17 o
  19   3   4       49.91       49.11      1.95 o
  20   3   4        0.26       -0.11      1.19 o
  21   3   4        7.51       10.05      0.98 o
  22   3   4        5.97        6.43      0.92 o
  23   3   4        3.19        4.63      0.95 o
  24   3   4        0.04       -0.94      0.94 o
  25   3   4        8.33       13.79      1.46 o
  26   3   4        0.01       -1.39      1.39 o
 -27   4   4       13.69       13.00      4.16 o
 -26   4   4        1.03       -1.30      1.87 o
 -25   4   4        8.92        7.71      3.64 o
 -24   4   4        0.00        0.36      2.08 o
 -23   4   4       85.53      100.71      4.55 o
 -22   4   4       66.77       68.72      3.62 o
 -21   4   4       67.20       67.57      2.50 o
 -20   4   4       49.54       50.05      2.60 o
 -19   4   4      320.90      324.71      6.97 o
 -18   4   4      424.70      434.07      7.68 o
 -17   4   4        0.07       -0.81      0.81 o
 -16   4   4       32.01       33.69      1.67 o
 -15   4   4      399.29      377.05      6.68 o
 -14   4   4     2579.10     2437.83     35.25 o
 -13   4   4      155.11      154.27      3.43 o
 -12   4   4      131.78      135.33      2.60 o
 -11   4   4       50.81       52.54      1.47 o
 -10   4   4       78.51       67.51      1.60 o
  -9   4   4      340.12      320.07      4.28 o
  -8   4   4      136.57      143.08      2.02 o
  -7   4   4      233.88      210.84      2.69 o
  -6   4   4      137.34      130.20      2.08 o
  -5   4   4      394.69      418.39      4.78 o
  -4   4   4       64.66       59.05      1.56 o
  -3   4   4      125.27      127.82      1.66 o
  -2   4   4      987.73     1030.34     10.14 o
  -1   4   4      232.35      225.27      2.61 o
   0   4   4     1131.29     1024.16      9.80 o
   1   4   4        7.24        7.05      0.51 o
   2   4   4       58.86       57.63      1.14 o
   3   4   4       33.22       25.12      0.91 o
   4   4   4       43.48       44.07      1.16 o
   5   4   4      166.28      163.66      2.55 o
   6   4   4       86.36       97.66      1.85 o
   7   4   4      222.83      214.80      3.15 o
   8   4   4       10.92       12.64      0.75 o
   9   4   4       46.40       55.61      1.42 o
  10   4   4      258.74      256.08      3.71 o
  11   4   4       19.25       24.00      1.04 o
  12   4   4      123.24      120.64      2.26 o
  13   4   4        2.12        0.88      0.63 o
  14   4   4      136.29      129.73      2.72 o
  15   4   4       22.66       23.02      1.55 o
  16   4   4        4.66        3.00      0.76 o
  17   4   4        0.33        0.19      0.71 o
  18   4   4        2.86        3.39      0.80 o
  19   4   4        2.38        1.38      0.82 o
  20   4   4        0.39        0.37      0.83 o
  21   4   4       20.86       19.81      1.23 o
  22   4   4        8.99       10.76      1.07 o
  23   4   4        5.66        7.13      1.62 o
  24   4   4        0.04       -0.07      1.33 o
  25   4   4        3.12        2.64      1.87 o
 -25   5   4       19.93       23.93      4.68 o
 -24   5   4       15.48       18.21      4.42 o
 -23   5   4        2.71        3.55      3.25 o
 -22   5   4        4.17        3.79      1.28 o
 -21   5   4        0.70       -0.96      0.96 o
 -20   5   4        2.20        0.63      1.14 o
 -19   5   4       32.40       36.18      1.87 o
 -18   5   4       13.00       12.68      1.34 o
 -17   5   4      148.52      143.09      3.56 o
 -16   5   4        7.55        7.45      1.55 o
 -15   5   4      104.48      104.26      2.90 o
 -14   5   4        0.58        0.25      0.86 o
 -13   5   4      471.70      452.57      7.81 o
 -12   5   4      110.08      107.65      2.76 o
 -11   5   4       75.67       84.06      2.05 o
 -10   5   4       88.20       87.19      1.87 o
  -9   5   4       37.00       35.40      1.00 o
  -8   5   4       79.45       76.48      1.47 o
  -7   5   4       64.52       58.74      1.26 o
  -6   5   4        0.24        0.12      0.43 o
  -5   5   4       98.81       88.42      1.67 o
  -4   5   4       90.91       86.30      1.75 o
  -3   5   4       16.82       17.08      0.84 o
  -2   5   4        4.32        3.11      0.68 o
  -1   5   4       93.42       92.20      1.64 o
   0   5   4       18.92       19.49      0.80 o
   1   5   4       19.27       21.21      0.73 o
   2   5   4      234.46      234.88      3.35 o
   3   5   4       55.43       48.87      1.36 o
   4   5   4       52.60       47.63      1.30 o
   5   5   4      183.44      167.04      2.75 o
   6   5   4       29.40       32.12      1.16 o
   7   5   4        1.71        2.54      0.72 o
   8   5   4       49.75       44.06      1.50 o
   9   5   4       29.19       21.81      0.99 o
  10   5   4      180.52      174.95      3.83 o
  11   5   4       47.39       41.41      1.42 o
  12   5   4       55.87       43.96      1.42 o
  13   5   4        0.06       -0.73      0.73 o
  14   5   4       23.41       20.58      1.14 o
  15   5   4       26.69       20.76      1.61 o
  16   5   4        0.89        0.44      0.77 o
  17   5   4        0.50        0.41      0.94 o
  18   5   4        1.68        1.15      0.93 o
  19   5   4        5.53        6.20      1.16 o
  20   5   4        2.96        3.84      1.07 o
  21   5   4        0.00       -0.20      0.94 o
  22   5   4        1.12        1.88      1.39 o
  23   5   4        8.23        3.64      3.38 o
 -23   6   4        0.00       -1.82      3.12 o
 -22   6   4        2.65        1.44      1.42 o
 -21   6   4        0.00       -1.37      1.37 o
 -20   6   4        2.51        2.92      1.20 o
 -19   6   4        9.06        7.18      1.32 o
 -18   6   4       84.56       80.48      2.78 o
 -17   6   4        0.01        1.67      1.31 o
 -16   6   4      112.85      113.08      3.15 o
 -15   6   4        4.05        3.31      0.98 o
 -14   6   4        0.17        1.67      0.96 o
 -13   6   4       78.18       78.58      2.64 o
 -12   6   4       37.54       40.30      1.78 o
 -11   6   4       27.20       26.73      1.36 o
 -10   6   4        8.18        5.13      0.76 o
  -9   6   4        6.82        3.39      0.66 o
  -8   6   4        2.83        3.29      0.60 o
  -7   6   4      112.21      101.50      1.74 o
  -6   6   4      131.60      123.22      1.82 o
  -5   6   4       12.44       12.17      0.78 o
  -4   6   4       29.17       29.37      1.14 o
  -3   6   4        2.21        1.54      0.72 o
  -2   6   4      109.03      114.91      2.02 o
  -1   6   4       65.45       67.09      1.54 o
   0   6   4      229.62      246.31      3.71 o
   1   6   4      316.68      323.94      4.54 o
   2   6   4      339.26      354.95      5.57 o
   3   6   4       41.61       48.41      1.81 o
   4   6   4       32.74       33.84      1.61 o
   5   6   4       30.00       31.81      1.42 o
   6   6   4       93.73       97.81      4.09 o
   7   6   4       29.56       30.59      1.74 o
   8   6   4       12.41       11.92      1.12 o
   9   6   4       33.69       33.58      2.22 o
  10   6   4       16.04       18.40      1.44 o
  11   6   4       10.89       12.39      1.46 o
  12   6   4        2.71        4.23      1.24 o
  13   6   4        0.18        0.72      2.07 o
  14   6   4        4.35        2.64      1.15 o
  15   6   4        7.81        7.87      1.39 o
  16   6   4       43.56       44.41      2.16 o
  17   6   4        0.09        1.70      1.16 o
  18   6   4       10.67        9.09      1.43 o
  19   6   4       21.83       22.48      2.50 o
  20   6   4        3.80        7.02      2.12 o
  21   6   4       23.92       29.13      4.94 o
 -21   7   4        2.00        1.30      3.38 o
 -20   7   4        0.23        0.81      1.69 o
 -19   7   4        0.38        2.78      3.64 o
 -18   7   4       11.37       12.53      5.85 o
 -17   7   4       46.43       52.04      2.45 o
 -16   7   4        3.66        4.47      1.31 o
 -15   7   4       83.00       73.54      2.60 o
 -14   7   4       11.00       12.28      1.61 o
 -13   7   4       56.61       49.86      2.14 o
 -12   7   4      130.29      118.87      3.26 o
 -11   7   4       15.98       11.74      1.17 o
 -10   7   4        9.21        5.26      1.05 o
  -9   7   4        1.95        3.35      0.94 o
  -8   7   4      256.85      232.15      3.14 o
  -7   7   4       92.63       83.01      1.61 o
  -6   7   4      376.19      343.87      3.92 o
  -5   7   4      187.92      173.41      2.78 o
  -4   7   4       28.31       22.23      1.16 o
  -3   7   4      228.16      217.22      3.57 o
  -2   7   4        3.29        6.43      0.84 o
  -1   7   4       47.12       44.18      1.62 o
   0   7   4       32.45       33.65      1.33 o
   1   7   4       17.88       18.38      1.40 o
   2   7   4       26.57       29.78      1.84 o
   3   7   4      154.73      156.18      3.53 o
   4   7   4        0.12       -0.69      0.87 o
   5   7   4        9.99        9.57      1.28 o
   6   7   4       37.67       34.39      1.89 o
   7   7   4        2.18        1.66      1.03 o
   8   7   4       95.40       92.32      3.01 o
   9   7   4      187.21      173.00      4.24 o
  10   7   4        7.57        9.71      1.46 o
  11   7   4       20.87       27.32      1.82 o
  12   7   4       37.49       39.96      2.17 o
  13   7   4       75.79       70.04      2.78 o
  14   7   4        2.15        3.71      1.25 o
  15   7   4        1.50        4.11      1.27 o
  16   7   4       13.35       16.18      2.50 o
  17   7   4        0.01        1.97      1.87 o
  18   7   4        6.16        7.54      3.64 o
  19   7   4        0.72       -2.60      2.60 o
 -18   8   4        7.81       14.82      3.90 o
 -17   8   4        1.67        6.24      3.64 o
 -16   8   4       54.61       60.86      5.98 o
 -15   8   4        3.25        0.28      1.37 o
 -14   8   4        7.19        6.16      1.57 o
 -13   8   4       19.84       25.25      2.34 o
 -12   8   4        5.14        6.40      1.24 o
 -11   8   4        4.63        5.39      1.07 o
 -10   8   4        0.03       -0.76      0.76 o
  -9   8   4        5.21        3.62      1.20 o
  -8   8   4       74.71       76.83      1.98 o
  -7   8   4       38.38       37.74      1.59 o
  -6   8   4        0.02        0.48      0.63 o
  -5   8   4       17.11       20.62      1.05 o
  -4   8   4       32.22       25.22      1.17 o
  -3   8   4        0.00        0.72      0.79 o
  -2   8   4        1.10        0.42      0.76 o
  -1   8   4        2.33        1.54      0.86 o
   0   8   4        0.10       -0.13      1.05 o
   1   8   4       36.74       29.09      1.53 o
   2   8   4        1.05        1.85      1.14 o
   3   8   4        0.02        1.06      1.16 o
   4   8   4       33.30       31.86      4.02 o
   5   8   4      133.79      130.62      3.74 o
   6   8   4       16.51       14.13      1.56 o
   7   8   4        6.43        7.76      1.35 o
   8   8   4        1.76        2.75      1.18 o
   9   8   4        0.21       -0.26      1.10 o
  10   8   4       21.03       19.06      1.82 o
  11   8   4       16.26       17.59      1.82 o
  12   8   4        4.78        4.97      1.35 o
  13   8   4        0.58        0.08      1.82 o
  14   8   4       38.18       50.98      5.72 o
  15   8   4        0.68        6.24      3.64 o
  16   8   4        0.57        3.64      3.38 o
 -13   9   4        9.35        7.54      3.38 o
 -12   9   4        3.22        3.90      2.60 o
 -11   9   4        4.90        1.82      2.60 o
 -10   9   4        9.72       17.68      3.12 o
  -9   9   4        0.00        1.34      1.40 o
  -8   9   4        2.08        1.96      1.62 o
  -7   9   4       17.35       11.71      2.18 o
  -6   9   4        4.78        1.66      1.13 o
  -5   9   4        0.08       -0.05      1.01 o
  -4   9   4        1.57       -0.39      0.90 o
  -3   9   4        3.51        0.50      0.91 o
  -2   9   4        0.30       -1.08      1.10 o
  -1   9   4        5.68        9.63      1.29 o
   0   9   4        3.71        2.57      1.13 o
   1   9   4       66.04       69.85      2.84 o
   2   9   4        0.50        2.11      1.39 o
   3   9   4        8.31        8.66      2.10 o
   4   9   4        0.88        0.55      1.40 o
   5   9   4       13.04        9.34      1.59 o
   6   9   4        0.06       -1.72      1.95 o
   7   9   4        2.62        2.34      3.12 o
   8   9   4        2.96        3.90      3.38 o
   9   9   4        0.02       -1.56      2.86 o
  10   9   4        3.79        3.90      3.38 o
  11   9   4       18.76       17.69      4.42 o
 -28   1   5       10.08        6.49      2.48 o
 -27   1   5        0.23       -1.95      1.95 o
 -26   1   5        0.92       -1.04      1.84 o
 -25   1   5       11.52       12.48      2.29 o
 -24   1   5       22.95       23.06      3.12 o
 -23   1   5        2.34       -1.04      2.08 o
 -22   1   5        8.44        7.55      1.74 o
 -21   1   5        7.54        5.38      1.56 o
 -20   1   5      144.74      122.66      7.41 o
 -19   1   5        0.11       -1.18      1.18 o
 -18   1   5       20.68       11.59      1.74 o
 -17   1   5       52.03       45.26      3.12 o
 -16   1   5      132.50      123.56      3.37 o
 -15   1   5      354.96      340.30      5.79 o
 -14   1   5      315.29      305.88      5.25 o
 -13   1   5       26.28       26.18      1.04 o
 -12   1   5       18.34       21.13      0.85 o
 -11   1   5      150.32      189.08      3.37 o
 -10   1   5       51.71       58.65      1.51 o
  -9   1   5       34.96       23.35      1.03 o
  -8   1   5       17.81       12.63      0.56 o
  -7   1   5        2.91        7.92      0.38 o
  -6   1   5      195.98      228.17      3.04 o
  -5   1   5      737.26      806.50      7.64 o
  -4   1   5       81.05       67.40      0.90 o
  -3   1   5      387.90      401.30      3.76 o
  -2   1   5      195.57      185.67      2.29 o
  -1   1   5      103.30       98.91      1.31 o
   0   1   5      985.71      926.66      9.53 o
   1   1   5       11.00       16.80      0.76 o
   2   1   5      229.42      228.07      2.51 o
   3   1   5       25.16       30.86      0.65 o
   4   1   5      211.71      231.65      2.57 o
   5   1   5      466.59      437.53      4.82 o
   6   1   5      897.01      931.29      9.69 o
   7   1   5       46.84       56.29      1.13 o
   8   1   5       32.82       35.78      0.94 o
   9   1   5      207.20      195.01      2.60 o
  10   1   5      542.52      542.65      6.04 o
  11   1   5       21.20       24.39      1.06 o
  12   1   5      547.50      534.40      6.07 o
  13   1   5      128.54      118.26      1.99 o
  14   1   5      567.20      577.82      6.59 o
  15   1   5        2.87        3.20      0.84 o
  16   1   5      180.81      184.97      3.12 o
  17   1   5      339.78      324.46      4.65 o
  18   1   5        0.65        1.55      0.76 o
  19   1   5       41.44       42.72      1.54 o
  20   1   5       10.75       11.37      1.03 o
  21   1   5       20.28       20.45      1.18 o
  22   1   5        1.52        1.00      0.87 o
  23   1   5        2.16        1.66      0.97 o
  24   1   5        1.94        1.44      0.94 o
  25   1   5        1.48        1.29      1.25 o
  26   1   5        1.86        2.86      1.66 o
 -28   2   5        1.67        5.06      2.37 o
 -27   2   5       25.04       40.23      3.40 o
 -26   2   5       15.27       15.34      2.62 o
 -25   2   5        4.47        5.88      2.06 o
 -24   2   5        0.02       -1.55      1.55 o
 -23   2   5        0.93       -1.33      1.62 o
 -22   2   5        9.64        6.43      2.34 o
 -21   2   5       59.75       55.23      3.30 o
 -20   2   5       11.29        7.65      1.66 o
 -19   2   5       21.91       17.37      2.47 o
 -18   2   5       27.11       24.92      2.21 o
 -17   2   5        0.15       -1.61      1.89 o
 -16   2   5       47.41       40.50      1.82 o
 -15   2   5     1229.15     1068.32     16.06 o
 -14   2   5      176.72      171.52      3.43 o
 -13   2   5      290.82      260.49      4.67 o
 -12   2   5       82.43       67.82      1.82 o
 -11   2   5      131.75      143.71      2.87 o
 -10   2   5       53.32       43.12      1.41 o
  -9   2   5       36.61       59.97      1.15 o
  -8   2   5       24.76       22.24      0.72 o
  -7   2   5      113.99      124.04      1.88 o
  -6   2   5       17.69       31.78      0.55 o
  -5   2   5      715.75      737.13      6.24 o
  -4   2   5      625.68      683.19      7.22 o
  -3   2   5      527.31      536.38      5.33 o
  -2   2   5       98.47       91.44      1.27 o
  -1   2   5        1.61       -0.35      0.35 o
   0   2   5      259.76      317.73      3.96 o
   1   2   5     1433.09     1607.21     16.26 o
   2   2   5      995.56      978.93     10.12 o
   3   2   5        7.96        9.32      0.58 o
   4   2   5      857.39      888.71     10.17 o
   5   2   5      327.36      332.15      4.27 o
   6   2   5       65.26      100.80      1.80 o
   7   2   5      385.45      422.43      5.30 o
   8   2   5       38.67       44.39      1.17 o
   9   2   5       60.33       63.99      1.44 o
  10   2   5      113.88      140.10      2.35 o
  11   2   5        9.16        9.52      0.72 o
  12   2   5        0.14       -0.18      0.55 o
  13   2   5        4.22        3.81      0.70 o
  14   2   5       27.47       19.63      1.01 o
  15   2   5        8.81        7.74      0.97 o
  16   2   5       58.34       55.47      1.63 o
  17   2   5       51.94       52.22      1.61 o
  18   2   5       26.66       31.68      1.40 o
  19   2   5        1.84        1.87      0.77 o
  20   2   5       53.59       53.86      1.72 o
  21   2   5        0.23       -0.72      0.75 o
  22   2   5       28.24       29.48      1.38 o
  23   2   5       10.48        9.91      1.11 o
  24   2   5        0.13       -0.22      0.89 o
  25   2   5        4.36        4.16      1.84 o
 -27   3   5       25.39       28.59      3.18 o
 -26   3   5       42.10       51.36      3.74 o
 -25   3   5       16.98       24.00      2.81 o
 -24   3   5       39.52       50.65      3.48 o
 -23   3   5        6.07        6.43      1.87 o
 -22   3   5       32.24       30.36      2.62 o
 -21   3   5        3.90        5.32      1.81 o
 -20   3   5        0.24       -1.32      1.95 o
 -19   3   5        2.71        0.86      1.44 o
 -18   3   5       24.45       26.09      1.42 o
 -17   3   5       94.87       97.87      2.81 o
 -16   3   5      256.61      247.74      4.81 o
 -15   3   5       25.60       26.18      1.51 o
 -14   3   5      745.61      705.81     11.12 o
 -13   3   5      167.18      159.61      3.39 o
 -12   3   5        2.16        3.69      0.91 o
 -11   3   5       81.61       84.92      2.16 o
 -10   3   5      158.73      160.61      2.60 o
  -9   3   5        0.00        2.30      0.49 o
  -8   3   5        0.02        0.13      0.30 o
  -7   3   5        2.90        2.97      0.43 o
  -6   3   5       28.36       31.46      0.67 o
  -5   3   5      103.43      136.33      1.63 o
  -4   3   5      268.22      281.54      4.10 o
  -3   3   5       13.20       31.06      1.01 o
  -2   3   5       58.26       44.16      1.20 o
  -1   3   5      238.54      280.69      3.34 o
   0   3   5     3725.09     3712.48     36.87 o
   1   3   5      210.61      227.42      2.80 o
   2   3   5       71.70       69.71      1.21 o
   3   3   5      532.84      526.71      6.39 o
   4   3   5       56.14       41.68      1.11 o
   5   3   5       74.48       86.42      1.66 o
   6   3   5       27.91       37.69      1.10 o
   7   3   5       66.93       61.82      1.40 o
   8   3   5       24.57       24.74      1.00 o
   9   3   5        6.43        6.43      0.62 o
  10   3   5      113.14      122.13      2.21 o
  11   3   5        4.72        2.70      0.62 o
  12   3   5        0.47       -0.64      0.64 o
  13   3   5       43.83       34.54      1.27 o
  14   3   5       42.43       52.61      1.61 o
  15   3   5       11.72        9.55      0.90 o
  16   3   5      162.21      176.96      3.11 o
  17   3   5        0.54        0.23      0.71 o
  18   3   5        0.05       -0.24      0.75 o
  19   3   5       37.55       39.82      1.52 o
  20   3   5       30.37       30.76      1.37 o
  21   3   5       35.90       37.66      1.54 o
  22   3   5        0.54        0.92      0.86 o
  23   3   5        0.02       -0.90      0.90 o
  24   3   5        9.57        7.90      1.57 o
  25   3   5       17.66       25.09      2.04 o
 -26   4   5        3.81        6.15      2.25 o
 -25   4   5        3.81        1.68      2.06 o
 -24   4   5        2.95        8.12      2.06 o
 -23   4   5        0.58        0.90      2.99 o
 -22   4   5       14.70       12.80      2.08 o
 -21   4   5        0.42       -1.20      2.47 o
 -20   4   5       46.67       43.46      2.87 o
 -19   4   5       99.10       97.31      2.81 o
 -18   4   5      158.79      158.11      3.73 o
 -17   4   5      194.89      176.04      3.92 o
 -16   4   5       39.89       37.89      1.98 o
 -15   4   5       55.17       49.17      2.39 o
 -14   4   5       95.95       88.68      2.50 o
 -13   4   5       55.26       52.15      1.93 o
 -12   4   5      214.69      201.17      4.42 o
 -11   4   5       93.02       97.22      2.62 o
 -10   4   5      686.24      583.43      7.91 o
  -9   4   5        1.26        1.05      0.45 o
  -8   4   5       34.18       28.21      0.74 o
  -7   4   5        7.07        5.54      0.50 o
  -6   4   5        0.25        0.13      0.48 o
  -5   4   5       44.26       44.76      1.09 o
  -4   4   5      190.16      210.25      2.58 o
  -3   4   5      509.95      531.47      5.42 o
  -2   4   5       50.81       50.63      1.00 o
  -1   4   5       35.66       31.25      0.89 o
   0   4   5       70.09       64.03      1.26 o
   1   4   5      460.85      442.22      5.01 o
   2   4   5      134.61      138.36      2.28 o
   3   4   5      196.37      187.54      3.08 o
   4   4   5      294.52      281.95      4.35 o
   5   4   5       13.29       14.49      0.78 o
   6   4   5      344.90      343.99      4.60 o
   7   4   5      103.35      106.79      2.03 o
   8   4   5        6.83        5.89      0.69 o
   9   4   5        2.86        1.94      0.69 o
  10   4   5       77.02       71.51      1.74 o
  11   4   5      109.59      102.68      2.10 o
  12   4   5       10.70        8.73      0.84 o
  13   4   5       33.27       27.14      1.19 o
  14   4   5        0.92        0.73      0.72 o
  15   4   5      181.85      179.19      3.13 o
  16   4   5       77.29       69.15      1.86 o
  17   4   5       41.08       45.00      1.62 o
  18   4   5       30.10       33.25      1.70 o
  19   4   5        0.03        0.10      0.87 o
  20   4   5       14.73       15.37      1.87 o
  21   4   5        3.27        5.21      0.95 o
  22   4   5       14.43       18.19      1.46 o
  23   4   5       30.19       32.59      4.00 o
  24   4   5        0.11       -0.26      1.87 o
 -25   5   5        0.72       -0.48      1.81 o
 -24   5   5        8.92       10.32      3.51 o
 -23   5   5       28.31       33.47      5.20 o
 -22   5   5        3.72        5.20      2.00 o
 -21   5   5        2.73        3.02      1.74 o
 -20   5   5        7.96        7.76      1.31 o
 -19   5   5        2.89        1.69      1.14 o
 -18   5   5       28.24       30.24      1.80 o
 -17   5   5        4.69        5.25      1.03 o
 -16   5   5       44.85       43.83      1.96 o
 -15   5   5       65.89       62.35      3.39 o
 -14   5   5      269.12      255.83      5.04 o
 -13   5   5       50.39       49.37      1.96 o
 -12   5   5        1.81        3.23      1.14 o
 -11   5   5        9.11       12.13      1.13 o
 -10   5   5        4.51        5.91      1.41 o
  -9   5   5        7.69        4.04      0.61 o
  -8   5   5        9.38        8.72      0.56 o
  -7   5   5        4.63       10.45      0.73 o
  -6   5   5       12.38       15.12      0.70 o
  -5   5   5        6.98        9.35      0.58 o
  -4   5   5       88.23       90.78      1.67 o
  -3   5   5        9.96       11.56      0.71 o
  -2   5   5      186.59      164.88      2.77 o
  -1   5   5       30.87       19.53      0.85 o
   0   5   5      676.31      615.70      8.53 o
   1   5   5        1.97        2.67      0.62 o
   2   5   5       96.50       81.66      1.77 o
   3   5   5       33.40       31.51      1.25 o
   4   5   5      151.42      140.18      2.45 o
   5   5   5      337.37      337.17      4.64 o
   6   5   5        4.52        2.74      0.71 o
   7   5   5       26.77       23.21      1.02 o
   8   5   5       16.19       15.61      0.94 o
   9   5   5       55.55       45.01      1.41 o
  10   5   5        1.14       -0.29      0.62 o
  11   5   5        2.21        2.65      0.76 o
  12   5   5      235.45      225.52      3.61 o
  13   5   5       20.52       19.48      1.10 o
  14   5   5       60.64       55.11      1.67 o
  15   5   5        1.86        0.82      0.76 o
  16   5   5        7.87        5.07      0.90 o
  17   5   5       53.82       60.03      1.91 o
  18   5   5        8.58       13.41      1.13 o
  19   5   5       10.97        9.73      1.18 o
  20   5   5        0.76       -0.11      1.17 o
  21   5   5        4.39        6.61      1.55 o
  22   5   5        0.96        0.78      1.73 o
 -23   6   5        3.95       -1.82      3.12 o
 -22   6   5        0.08       -0.36      1.81 o
 -21   6   5       15.33       17.11      2.36 o
 -20   6   5       91.24       99.52      5.31 o
 -19   6   5       20.64       19.65      1.66 o
 -18   6   5        0.00       -0.20      1.14 o
 -17   6   5       83.24       79.35      2.68 o
 -16   6   5       16.59       19.20      1.50 o
 -15   6   5        2.16        2.87      1.11 o
 -14   6   5        8.57        8.42      1.80 o
 -13   6   5       24.10       22.01      2.37 o
 -12   6   5       65.88       71.36      2.40 o
 -11   6   5       21.64       16.79      1.23 o
 -10   6   5        6.59        2.23      0.74 o
  -9   6   5       21.13       24.31      1.17 o
  -8   6   5       61.85       37.00      1.29 o
  -7   6   5       63.54       74.08      1.41 o
  -6   6   5       57.45       41.16      1.15 o
  -5   6   5       30.88       19.15      0.86 o
  -4   6   5        0.08       -0.58      0.58 o
  -3   6   5       28.25       38.04      1.34 o
  -2   6   5       41.26       38.80      1.31 o
  -1   6   5      447.74      392.39      5.35 o
   0   6   5       52.74       52.13      1.87 o
   1   6   5      135.87      137.65      2.98 o
   2   6   5      107.37      113.75      2.65 o
   3   6   5       23.33       17.95      1.22 o
   4   6   5        0.05       -0.83      1.10 o
   5   6   5      104.06       99.05      2.49 o
   6   6   5      365.11      360.54      5.06 o
   7   6   5      201.85      200.85      3.32 o
   8   6   5        1.98        4.61      1.00 o
   9   6   5       96.27      106.80      2.40 o
  10   6   5       18.29       18.11      1.12 o
  11   6   5      301.39      322.92      4.88 o
  12   6   5       89.08       87.78      2.17 o
  13   6   5      261.12      251.41      4.59 o
  14   6   5       65.19       78.79      2.41 o
  15   6   5      141.53      138.58      3.25 o
  16   6   5       77.18       85.85      2.93 o
  17   6   5        1.14        1.74      1.04 o
  18   6   5       96.27       99.17      3.51 o
  19   6   5        0.00        0.78      1.73 o
  20   6   5        5.14       15.08      4.16 o
 -20   7   5       14.91       17.79      2.21 o
 -19   7   5       11.86       13.87      1.62 o
 -18   7   5       16.64       24.95      2.45 o
 -17   7   5        1.73        2.27      1.31 o
 -16   7   5      114.07      110.00      3.30 o
 -15   7   5        0.00        1.14      1.03 o
 -14   7   5       12.38       12.96      1.73 o
 -13   7   5       27.69       28.85      1.78 o
 -12   7   5       17.75       23.22      1.44 o
 -11   7   5       12.43       13.27      1.11 o
 -10   7   5        1.45        0.51      0.81 o
  -9   7   5       29.95       32.32      1.43 o
  -8   7   5       11.72       11.99      0.96 o
  -7   7   5       13.87       17.10      1.10 o
  -6   7   5        7.10        9.19      0.78 o
  -5   7   5        0.47       -0.31      0.62 o
  -4   7   5        0.53       -0.48      0.67 o
  -3   7   5        0.03        0.33      0.73 o
  -2   7   5        7.65        7.50      0.91 o
  -1   7   5        0.01       -0.46      0.71 o
   0   7   5       24.19       27.00      1.88 o
   1   7   5      186.11      189.77      3.71 o
   2   7   5      368.54      380.82      6.12 o
   3   7   5        6.19        5.37      1.23 o
   4   7   5        0.01       -0.85      0.85 o
   5   7   5        0.03       -1.05      1.05 o
   6   7   5       62.50       61.04      2.09 o
   7   7   5        2.13        2.42      1.45 o
   8   7   5       20.53       20.70      1.64 o
   9   7   5       20.53       17.15      1.65 o
  10   7   5        0.00        0.47      1.15 o
  11   7   5        0.42        2.80      2.87 o
  12   7   5        0.02       -0.39      1.13 o
  13   7   5        0.54        0.11      1.18 o
  14   7   5        1.85        1.63      1.24 o
  15   7   5        6.62        9.88      2.25 o
  16   7   5        2.49        3.38      3.12 o
  17   7   5        1.14        4.42      3.64 o
  18   7   5       13.07       27.05      4.94 o
 -17   8   5       38.76       28.87      4.94 o
 -16   8   5       12.04        8.06      3.64 o
 -15   8   5       11.01       11.16      3.64 o
 -14   8   5        5.37        4.82      1.15 o
 -13   8   5        4.06        5.67      1.13 o
 -12   8   5        0.29        1.11      0.91 o
 -11   8   5        2.03        2.45      0.87 o
 -10   8   5        9.22        5.42      0.99 o
  -9   8   5       43.29       42.04      1.70 o
  -8   8   5        5.35        3.03      1.16 o
  -7   8   5       47.58       40.60      1.67 o
  -6   8   5       18.17       20.77      1.56 o
  -5   8   5       11.71       13.71      1.21 o
  -4   8   5        4.54        3.05      0.80 o
  -3   8   5        0.64        0.29      0.75 o
  -2   8   5       11.92       14.45      1.14 o
  -1   8   5       11.57       15.13      1.13 o
   0   8   5       11.64       13.95      1.42 o
   1   8   5        6.30       10.37      1.35 o
   2   8   5       66.19       64.72      2.62 o
   3   8   5       32.16       29.04      3.82 o
   4   8   5        2.18       -0.18      1.13 o
   5   8   5        0.58        0.07      1.13 o
   6   8   5        3.05        2.63      1.18 o
   7   8   5        2.37        2.90      1.28 o
   8   8   5        7.94        5.02      1.35 o
   9   8   5        9.22       10.31      1.54 o
  10   8   5        6.06        5.95      1.40 o
  11   8   5        8.18        3.89      2.73 o
  12   8   5       14.21       15.34      3.90 o
  13   8   5        0.00       -0.52      3.12 o
  14   8   5        0.71        1.04      3.38 o
 -12   9   5        6.19       17.68      3.38 o
 -11   9   5        0.81        4.66      1.89 o
 -10   9   5        3.01        3.44      1.58 o
  -9   9   5       33.18       40.98      3.04 o
  -8   9   5        1.21        1.03      1.53 o
  -7   9   5        0.13       -0.65      1.44 o
  -6   9   5        3.14        2.74      2.73 o
  -5   9   5       22.49       25.34      2.55 o
  -4   9   5       26.79       24.11      2.62 o
  -3   9   5       11.11        8.84      3.38 o
  -2   9   5       56.97       76.47      6.24 o
  -1   9   5        0.34        1.37      2.99 o
   0   9   5       56.87       73.12      3.46 o
   1   9   5      102.56      115.23      4.28 o
   2   9   5       50.98       59.05      3.22 o
   3   9   5       29.02       53.98      3.03 o
   4   9   5        0.51       -0.43      2.86 o
   5   9   5       24.73       28.93      2.60 o
   6   9   5        0.05       -2.60      2.60 o
   7   9   5       18.41       19.77      4.42 o
   8   9   5        8.04       17.94      4.16 o
   9   9   5        1.06        1.56      3.12 o
 -28   0   6        4.66        4.94      3.38 o
 -27   0   6       18.40       23.41      4.42 o
 -26   0   6       75.81       77.77      5.98 o
 -25   0   6       11.12        7.54      2.86 o
 -24   0   6        1.78        0.52      2.60 o
 -23   0   6       30.74       40.05      4.16 o
 -22   0   6        3.25        3.90      2.34 o
 -21   0   6      188.24      142.33      7.03 o
 -20   0   6       69.08       62.17      4.68 o
 -19   0   6       27.07       21.33      2.86 o
 -18   0   6       18.28       13.52      2.60 o
 -17   0   6       10.02        6.76      2.34 o
 -16   0   6      471.72      408.17     13.02 o
 -15   0   6      527.77      505.20     15.11 o
 -14   0   6     1008.98      928.45     25.32 o
 -13   0   6       66.18       64.25      3.90 o
 -12   0   6        3.03        4.68      1.56 o
 -11   0   6       80.83       75.70      3.64 o
 -10   0   6       27.58       27.57      2.34 o
  -9   0   6      127.59      170.97      2.45 o
  -8   0   6       48.75       48.76      1.24 o
  -7   0   6      362.79      447.25      5.78 o
  -6   0   6      403.30      421.31      5.47 o
  -5   0   6     1977.94     2172.28     30.69 o
  -4   0   6      562.24      615.49      9.21 o
  -3   0   6      934.39     1060.66     15.36 o
  -2   0   6     1904.82     2061.16     29.18 o
  -1   0   6       54.49       79.57      1.58 o
   0   0   6      154.05      137.80      2.26 o
   1   0   6      270.91      301.58      4.95 o
   2   0   6        6.80       10.06      0.69 o
   3   0   6      107.08       71.84      1.79 o
   4   0   6       71.06       89.72      3.38 o
   5   0   6     1157.74     1248.13     18.55 o
   6   0   6      159.35      162.89      3.20 o
   7   0   6     1024.24     1154.33     16.93 o
   8   0   6      390.67      401.62      6.56 o
   9   0   6      135.28      154.16      3.20 o
  10   0   6      456.94      482.59      7.76 o
  11   0   6       27.90       33.11      1.45 o
  12   0   6      213.64      199.84      4.01 o
  13   0   6      201.68      191.18      3.95 o
  14   0   6       95.88       84.92      2.59 o
  15   0   6     2154.46     2065.43     30.05 o
  16   0   6     1002.13     1045.41     19.44 o
  17   0   6       83.16       80.05      6.50 o
  18   0   6        7.79       11.15      1.56 o
  19   0   6      197.02      195.91     12.88 o
  20   0   6       37.87       35.75      2.39 o
  21   0   6      133.91      144.35      6.89 o
  22   0   6       82.92      100.86      5.59 o
  23   0   6        1.37        2.40      1.55 o
  24   0   6        0.06       -0.26      2.08 o
  25   0   6        5.80        4.94      2.60 o
 -28   1   6       17.46       21.18      2.85 o
 -27   1   6        3.75        6.96      2.86 o
 -26   1   6       48.66       59.83      4.03 o
 -25   1   6        6.93       10.79      2.99 o
 -24   1   6        6.79        4.74      1.92 o
 -23   1   6        0.16       -1.43      1.47 o
 -22   1   6        0.13        1.95      1.66 o
 -21   1   6        0.32        1.67      1.82 o
 -20   1   6        6.95        3.90      1.66 o
 -19   1   6      199.68      176.85      5.43 o
 -18   1   6        9.04        7.49      1.66 o
 -17   1   6       42.06       35.99      2.48 o
 -16   1   6      514.59      510.67     11.05 o
 -15   1   6      387.08      383.58      8.65 o
 -14   1   6       86.12       87.76      2.14 o
 -13   1   6      133.03      143.03      2.39 o
 -12   1   6      242.59      241.83      3.60 o
 -11   1   6        0.53        0.75      0.39 o
 -10   1   6       90.61       94.48      1.60 o
  -9   1   6       34.75       40.58      1.04 o
  -8   1   6        3.57        0.99      0.43 o
  -7   1   6        0.80        0.39      0.43 o
  -6   1   6        1.73        4.66      0.42 o
  -5   1   6      923.05      981.85      9.24 o
  -4   1   6     1105.43     1240.99     11.77 o
  -3   1   6       93.53       96.67      1.35 o
  -2   1   6      290.95      307.60      3.56 o
  -1   1   6      538.70      592.80      5.89 o
   0   1   6        3.14        2.93      0.36 o
   1   1   6      222.56      193.88      2.43 o
   2   1   6       25.74       42.16      0.93 o
   3   1   6       22.24       16.90      0.56 o
   4   1   6      490.39      533.68      5.38 o
   5   1   6      684.42      744.79      7.32 o
   6   1   6      272.04      304.88      3.66 o
   7   1   6      259.91      265.32      3.28 o
   8   1   6      176.51      190.64      2.58 o
   9   1   6       46.38       52.35      1.19 o
  10   1   6        2.34        1.71      0.50 o
  11   1   6        0.19       -0.47      0.47 o
  12   1   6        0.91        0.74      0.60 o
  13   1   6        4.79        6.72      0.96 o
  14   1   6        0.66       -0.71      0.71 o
  15   1   6       79.20       73.17      2.02 o
  16   1   6      118.73      123.65      2.52 o
  17   1   6      207.01      199.57      3.36 o
  18   1   6       28.66       34.55      1.43 o
  19   1   6        0.12       -0.74      0.74 o
  20   1   6        6.72        9.78      1.30 o
  21   1   6        6.65        6.97      1.10 o
  22   1   6        0.17        1.88      0.97 o
  23   1   6       12.81       13.73      1.25 o
  24   1   6        2.90        0.83      1.55 o
  25   1   6        4.25        2.14      1.74 o
 -27   2   6       17.65       22.63      3.00 o
 -26   2   6        3.79        4.40      2.25 o
 -25   2   6        0.84        1.70      2.00 o
 -24   2   6        4.22        3.53      1.87 o
 -23   2   6        5.55        5.75      1.81 o
 -22   2   6        5.84        2.57      1.62 o
 -21   2   6      130.53      110.06      4.30 o
 -20   2   6        5.54        6.64      1.62 o
 -19   2   6       56.97       61.39      3.12 o
 -18   2   6       20.56       16.91      1.92 o
 -17   2   6        1.98        0.00      1.30 o
 -16   2   6      692.61      670.08     13.91 o
 -15   2   6      318.71      313.19      5.55 o
 -14   2   6      253.92      236.53      4.44 o
 -13   2   6       58.98       50.15      1.54 o
 -12   2   6      120.97      116.51      1.95 o
 -11   2   6      110.33      111.69      1.86 o
 -10   2   6      191.73      162.16      2.45 o
  -9   2   6      325.94      319.59      4.12 o
  -8   2   6        6.26        2.95      0.42 o
  -7   2   6       76.17       82.27      2.98 o
  -6   2   6        0.05        1.82      0.33 o
  -5   2   6      148.93      163.56      2.00 o
  -4   2   6        3.88        7.53      0.49 o
  -3   2   6       55.25       67.72      1.09 o
  -2   2   6       43.98       67.50      1.20 o
  -1   2   6       73.58       61.44      1.14 o
   0   2   6      137.52      205.91      2.59 o
   1   2   6      141.32      109.45      1.62 o
   2   2   6       45.25       41.81      0.94 o
   3   2   6       31.58       35.35      0.85 o
   4   2   6       73.32       71.91      1.26 o
   5   2   6        3.67        7.00      0.45 o
   6   2   6        3.12        1.67      0.48 o
   7   2   6      140.77      142.74      2.33 o
   8   2   6       46.06       47.15      1.35 o
   9   2   6        0.03        0.25      0.48 o
  10   2   6        5.32        3.09      0.64 o
  11   2   6       16.66       10.26      0.79 o
  12   2   6        5.73        3.26      0.70 o
  13   2   6        6.29        6.00      0.74 o
  14   2   6       24.98       26.76      1.56 o
  15   2   6       45.41       46.63      1.66 o
  16   2   6      565.67      562.38      7.30 o
  17   2   6       16.15       14.83      1.07 o
  18   2   6       72.37       67.71      1.87 o
  19   2   6       24.31       22.22      1.24 o
  20   2   6       11.33       11.31      1.07 o
  21   2   6       38.08       40.41      1.58 o
  22   2   6        2.85        3.73      0.92 o
  23   2   6        9.04        8.38      1.67 o
  24   2   6        4.42        3.64      1.66 o
 -27   3   6        3.73        0.78      2.21 o
 -26   3   6       22.93       35.85      3.37 o
 -25   3   6       15.87       26.12      2.93 o
 -24   3   6       10.06       10.01      2.25 o
 -23   3   6       12.74       15.59      3.64 o
 -22   3   6        3.11        2.55      1.73 o
 -21   3   6        0.00       -0.14      1.62 o
 -20   3   6       16.97       17.75      2.18 o
 -19   3   6       59.26       61.56      3.18 o
 -18   3   6       34.35       33.09      2.44 o
 -17   3   6      131.70      123.28      4.37 o
 -16   3   6       12.95       10.13      1.04 o
 -15   3   6       25.69       29.07      1.56 o
 -14   3   6       72.22       69.02      2.20 o
 -13   3   6     2015.07     1922.10     28.00 o
 -12   3   6     1516.61     1440.63     18.25 o
 -11   3   6       63.90       66.08      1.73 o
 -10   3   6       54.91       50.51      1.46 o
  -9   3   6        2.08        2.22      0.60 o
  -8   3   6      118.52      104.86      1.29 o
  -7   3   6       58.94       65.34      1.04 o
  -6   3   6       42.51       31.51      0.71 o
  -5   3   6       42.61       39.16      0.94 o
  -4   3   6      197.36      226.51      2.66 o
  -3   3   6       46.29       48.86      0.98 o
  -2   3   6        7.23        9.64      0.54 o
  -1   3   6      370.00      428.33      4.84 o
   0   3   6      165.30      154.64      2.13 o
   1   3   6      201.87      230.08      2.88 o
   2   3   6      377.03      394.83      4.53 o
   3   3   6      331.81      307.32      4.12 o
   4   3   6     1392.56     1355.45     15.37 o
   5   3   6      162.02      155.36      2.55 o
   6   3   6        8.93        8.95      0.69 o
   7   3   6       36.21       31.18      1.35 o
   8   3   6       70.32       68.89      1.58 o
   9   3   6      126.82      137.40      2.41 o
  10   3   6        6.66       11.12      1.11 o
  11   3   6      292.33      250.17      3.77 o
  12   3   6       48.29       34.59      1.30 o
  13   3   6       70.27       70.55      1.77 o
  14   3   6        0.74       -0.34      0.70 o
  15   3   6      383.72      381.68      5.35 o
  16   3   6       34.51       44.67      1.81 o
  17   3   6       45.69       48.94      1.66 o
  18   3   6        3.81        4.18      0.88 o
  19   3   6        1.67        1.56      0.84 o
  20   3   6        1.14        0.23      0.94 o
  21   3   6       25.34       26.36      2.02 o
  22   3   6        0.34       -0.50      1.05 o
  23   3   6       10.53       12.80      1.67 o
  24   3   6        0.10       -1.04      1.33 o
 -26   4   6        0.45       -1.81      1.81 o
 -25   4   6       37.39       43.72      5.72 o
 -24   4   6       26.90       32.02      2.93 o
 -23   4   6        3.19        5.04      2.34 o
 -22   4   6        8.06       11.62      2.73 o
 -21   4   6        4.30        4.08      1.68 o
 -20   4   6        2.61        0.38      1.69 o
 -19   4   6       10.06        8.72      1.87 o
 -18   4   6        0.24       -0.15      2.34 o
 -17   4   6        6.37        6.69      1.64 o
 -16   4   6       54.11       50.98      2.94 o
 -15   4   6       97.44      100.53      2.73 o
 -14   4   6       23.62       26.52      1.51 o
 -13   4   6       14.28       14.17      1.14 o
 -12   4   6      605.17      570.56      8.04 o
 -11   4   6      242.27      246.29      4.12 o
 -10   4   6       93.49       83.27      2.01 o
  -9   4   6      139.13      123.98      2.32 o
  -8   4   6       11.35        9.95      0.74 o
  -7   4   6       30.27       31.23      0.90 o
  -6   4   6        2.03        2.60      0.44 o
  -5   4   6        1.67        1.74      0.45 o
  -4   4   6       10.09       13.21      0.60 o
  -3   4   6        2.27        2.52      0.55 o
  -2   4   6        0.07        0.02      0.55 o
  -1   4   6        1.41        1.04      0.87 o
   0   4   6      255.65      280.56      4.43 o
   1   4   6     1068.19     1005.28     11.65 o
   2   4   6      124.23      109.95      2.07 o
   3   4   6       10.73       17.43      0.91 o
   4   4   6      233.10      227.42      3.35 o
   5   4   6      319.09      290.51      4.05 o
   6   4   6      374.28      376.59      5.02 o
   7   4   6       11.41       14.82      0.89 o
   8   4   6       39.53       38.34      1.28 o
   9   4   6      165.70      166.29      2.82 o
  10   4   6       29.95       27.42      2.20 o
  11   4   6        5.72        3.37      0.75 o
  12   4   6      101.30       86.10      1.99 o
  13   4   6       23.80       16.05      1.41 o
  14   4   6        1.62       -0.16      0.71 o
  15   4   6        3.62        2.75      0.86 o
  16   4   6       52.86       45.29      2.08 o
  17   4   6        3.00        2.40      0.85 o
  18   4   6       29.58       28.91      1.41 o
  19   4   6       35.15       36.33      1.56 o
  20   4   6        0.11        0.05      1.18 o
  21   4   6        9.29       13.23      1.41 o
  22   4   6       11.01       14.57      1.77 o
  23   4   6       18.59       22.52      2.04 o
 -24   5   6        2.02       -1.21      2.00 o
 -23   5   6        1.76        0.79      1.92 o
 -22   5   6        2.31        0.16      2.60 o
 -21   5   6       20.60       17.91      2.44 o
 -20   5   6        4.36        5.94      1.87 o
 -19   5   6       47.27       51.51      3.38 o
 -18   5   6        7.35        8.84      1.41 o
 -17   5   6       33.61       37.80      1.87 o
 -16   5   6       32.26       37.78      3.51 o
 -15   5   6       15.79        9.66      1.14 o
 -14   5   6        4.07        3.70      1.00 o
 -13   5   6        0.16        0.75      0.83 o
 -12   5   6        9.59       10.18      0.99 o
 -11   5   6        1.25        1.13      0.68 o
 -10   5   6        6.12        3.73      0.77 o
  -9   5   6        6.63        5.24      0.70 o
  -8   5   6        0.36       -0.23      0.55 o
  -7   5   6       23.00       22.10      1.03 o
  -6   5   6        3.16        1.64      0.46 o
  -5   5   6        4.08        3.71      0.71 o
  -4   5   6       80.15       75.60      1.46 o
  -3   5   6       39.31       33.68      1.63 o
  -2   5   6        0.95        1.89      1.16 o
  -1   5   6     1082.13      975.07     12.94 o
   0   5   6       82.25       62.46      1.92 o
   1   5   6     1262.98     1171.58     15.26 o
   2   5   6       91.10       88.40      1.93 o
   3   5   6      257.97      268.22      3.93 o
   4   5   6       26.73       21.86      1.06 o
   5   5   6       61.87       55.89      2.58 o
   6   5   6       21.22       20.90      1.04 o
   7   5   6       75.11       70.88      2.15 o
   8   5   6        5.12        3.10      0.71 o
   9   5   6       23.28       19.83      1.08 o
  10   5   6        4.73        3.48      1.15 o
  11   5   6       49.56       39.74      1.46 o
  12   5   6        5.34        2.25      0.79 o
  13   5   6       32.87       37.61      2.06 o
  14   5   6        6.31        5.84      0.96 o
  15   5   6        2.71        4.52      0.90 o
  16   5   6       13.88       12.27      1.10 o
  17   5   6        2.91        2.69      1.05 o
  18   5   6       31.20       41.26      1.70 o
  19   5   6       15.12       17.12      1.47 o
  20   5   6        7.92        6.12      3.25 o
  21   5   6        6.32        9.66      2.06 o
 -22   6   6        0.00        0.02      1.92 o
 -21   6   6        0.57       -1.45      1.95 o
 -20   6   6        9.32       10.26      2.25 o
 -19   6   6        5.55        7.11      2.60 o
 -18   6   6        2.32        1.01      1.16 o
 -17   6   6       21.95       20.87      1.62 o
 -16   6   6        5.77        4.62      1.79 o
 -15   6   6        5.86        7.75      1.18 o
 -14   6   6       19.02       17.78      1.29 o
 -13   6   6        1.73        1.02      0.82 o
 -12   6   6        0.10       -0.71      0.71 o
 -11   6   6       48.89       46.50      1.62 o
 -10   6   6       57.37       45.71      1.46 o
  -9   6   6       99.30       82.77      2.17 o
  -8   6   6       32.04       29.94      1.59 o
  -7   6   6       22.83       24.40      1.25 o
  -6   6   6       25.40       23.77      1.33 o
  -5   6   6        4.11        3.08      0.65 o
  -4   6   6        4.21        2.80      0.68 o
  -3   6   6       22.57       21.52      1.06 o
  -2   6   6      212.62      187.16      3.59 o
  -1   6   6        0.74        0.48      0.87 o
   0   6   6       24.78       21.91      1.36 o
   1   6   6        4.80        4.35      0.92 o
   2   6   6       27.54       28.82      1.45 o
   3   6   6        0.64       -0.61      0.85 o
   4   6   6       91.77       91.07      2.40 o
   5   6   6       56.79       54.60      1.87 o
   6   6   6        0.20       -0.71      0.75 o
   7   6   6        1.61        0.91      0.85 o
   8   6   6       10.08        6.51      0.87 o
   9   6   6        8.37        7.44      1.16 o
  10   6   6       50.84       46.50      1.63 o
  11   6   6       68.84       63.94      2.18 o
  12   6   6        1.30        0.94      0.85 o
  13   6   6       32.65       33.03      1.49 o
  14   6   6       14.76       18.58      1.42 o
  15   6   6        5.62        4.69      1.05 o
  16   6   6        0.18        2.23      1.24 o
  17   6   6        3.75        6.74      2.26 o
  18   6   6        6.66        6.91      2.06 o
  19   6   6        0.00       -1.73      1.73 o
 -19   7   6       20.58       30.14      2.05 o
 -18   7   6       19.65       21.81      1.85 o
 -17   7   6       16.57       11.05      1.46 o
 -16   7   6        9.05       11.24      1.33 o
 -15   7   6       18.58       25.92      1.57 o
 -14   7   6        3.84        5.96      1.08 o
 -13   7   6        1.67        2.29      1.01 o
 -12   7   6        5.99        4.48      0.91 o
 -11   7   6       20.04       20.19      1.15 o
 -10   7   6       10.50        7.41      0.95 o
  -9   7   6        3.63        2.37      0.88 o
  -8   7   6       17.71       22.60      1.29 o
  -7   7   6        9.79        8.03      1.03 o
  -6   7   6        8.10        3.41      0.89 o
  -5   7   6        4.25        2.05      0.89 o
  -4   7   6       15.72       14.78      1.33 o
  -3   7   6      157.27      134.36      2.68 o
  -2   7   6        4.90        3.28      1.20 o
  -1   7   6      123.89      102.82      2.63 o
   0   7   6       18.82       17.88      1.65 o
   1   7   6       73.29       72.85      2.29 o
   2   7   6       85.90       81.70      2.74 o
   3   7   6        7.61        7.45      1.08 o
   4   7   6        3.65        3.30      1.06 o
   5   7   6       11.19       11.20      1.24 o
   6   7   6        8.23        7.50      1.11 o
   7   7   6        1.72        1.40      0.99 o
   8   7   6        1.56        0.22      1.17 o
   9   7   6       58.83       55.73      2.45 o
  10   7   6       18.60       17.21      1.85 o
  11   7   6      104.48      103.24      3.31 o
  12   7   6        5.86        6.89      1.36 o
  13   7   6       61.97       74.75      2.99 o
  14   7   6       56.62       70.75      6.24 o
  15   7   6        7.21        6.76      3.90 o
  16   7   6       47.68       52.28      5.72 o
 -16   8   6       20.06       20.67      2.50 o
 -15   8   6        0.00       -1.68      1.68 o
 -14   8   6        0.84        4.81      1.81 o
 -13   8   6        9.63       12.17      1.40 o
 -12   8   6        0.45       -0.65      0.99 o
 -11   8   6        0.94        0.69      0.98 o
 -10   8   6        1.85        1.70      0.96 o
  -9   8   6       11.08        9.19      1.14 o
  -8   8   6        3.51        1.20      0.89 o
  -7   8   6        6.25        2.54      0.96 o
  -6   8   6        1.32        1.56      0.93 o
  -5   8   6        1.35        1.91      0.94 o
  -4   8   6       11.26       13.45      1.24 o
  -3   8   6        0.27        0.25      1.01 o
  -2   8   6        4.18        2.69      1.35 o
  -1   8   6        4.90        6.28      1.35 o
   0   8   6       20.19       26.22      1.63 o
   1   8   6       33.91       31.97      1.75 o
   2   8   6       28.27       27.26      1.86 o
   3   8   6        7.83        9.77      1.44 o
   4   8   6        0.26       -1.09      1.28 o
   5   8   6        5.95        7.79      1.47 o
   6   8   6        0.88       -0.97      1.13 o
   7   8   6        3.03        3.33      1.31 o
   8   8   6        5.97        8.81      3.24 o
   9   8   6        6.66        8.44      1.95 o
  10   8   6        8.55       11.18      3.64 o
  11   8   6        5.66        3.12      3.38 o
  12   8   6        2.99        4.42      3.38 o
  13   8   6        0.63        7.28      3.64 o
 -10   9   6        4.25        6.52      1.68 o
  -9   9   6        3.58        0.37      1.49 o
  -8   9   6        0.09        1.07      1.60 o
  -7   9   6       25.36       23.77      2.13 o
  -6   9   6        5.20        7.13      1.67 o
  -5   9   6        5.02        8.63      2.60 o
  -4   9   6        2.13       -0.52      4.16 o
  -3   9   6        4.39        0.52      2.86 o
  -2   9   6        0.88       -0.52      2.86 o
  -1   9   6        4.76       11.18      3.64 o
   0   9   6        5.69        4.16      3.38 o
   1   9   6        2.84        5.41      1.60 o
   2   9   6       26.86       33.53      2.73 o
   3   9   6        0.04       -0.26      1.40 o
   4   9   6       10.61       11.63      4.68 o
   5   9   6        0.22        2.34      3.38 o
   6   9   6        3.49        0.52      3.12 o
   7   9   6        0.81        3.90      3.38 o
 -27   1   7        1.34       -1.59      2.11 o
 -26   1   7        4.03        8.14      2.48 o
 -25   1   7       11.16        8.58      2.29 o
 -24   1   7        4.41        2.45      1.92 o
 -23   1   7       39.69       40.68      3.03 o
 -22   1   7       26.88       24.35      2.57 o
 -21   1   7       70.42       61.48      3.48 o
 -20   1   7      116.55      107.17      6.37 o
 -19   1   7        0.08       -1.46      1.56 o
 -18   1   7        7.92        6.27      1.62 o
 -17   1   7       36.93       33.89      2.48 o
 -16   1   7       71.11       79.05      5.33 o
 -15   1   7      349.41      345.52      8.10 o
 -14   1   7      994.99      953.17     14.96 o
 -13   1   7      284.43      262.51      5.05 o
 -12   1   7       98.96       99.60      2.65 o
 -11   1   7        1.69        3.24      0.51 o
 -10   1   7        4.02        5.35      0.62 o
  -9   1   7      194.28      188.96      4.66 o
  -8   1   7      245.50      245.89      3.43 o
  -7   1   7       77.11       84.30      1.19 o
  -6   1   7      311.64      334.81      3.51 o
  -5   1   7      115.61      137.13      1.88 o
  -4   1   7      659.43      702.22      6.98 o
  -3   1   7        5.45        9.92      0.53 o
  -2   1   7      741.09      756.59      8.05 o
  -1   1   7      215.19      192.24      2.36 o
   0   1   7        4.24        8.29      0.51 o
   1   1   7      532.86      601.75      6.08 o
   2   1   7       67.50       68.21      1.32 o
   3   1   7      333.29      363.46      3.91 o
   4   1   7      131.53      128.48      1.84 o
   5   1   7      135.16      109.91      1.81 o
   6   1   7      612.87      603.28      6.13 o
   7   1   7       27.60       33.43      1.36 o
   8   1   7        1.12        1.05      0.49 o
   9   1   7       65.52       58.59      1.47 o
  10   1   7        1.16        0.82      0.63 o
  11   1   7        3.43        1.14      0.90 o
  12   1   7        5.24        3.84      0.72 o
  13   1   7       48.89       43.54      3.26 o
  14   1   7        6.57        4.80      0.95 o
  15   1   7       27.83       22.77      1.20 o
  16   1   7       62.35       61.10      1.80 o
  17   1   7        7.21        3.76      0.97 o
  18   1   7       39.43       36.20      1.65 o
  19   1   7        0.05        0.07      0.92 o
  20   1   7       41.81       40.26      1.76 o
  21   1   7        1.48        1.68      1.06 o
  22   1   7        1.85        2.07      1.55 o
  23   1   7        1.21       -1.30      2.08 o
  24   1   7        3.10        0.75      1.62 o
 -27   2   7        0.01       -1.35      2.18 o
 -26   2   7       26.70       38.54      3.48 o
 -25   2   7       75.17       87.64      4.59 o
 -24   2   7       12.73       18.46      4.68 o
 -23   2   7        4.27        1.36      1.74 o
 -22   2   7       27.01       28.76      2.74 o
 -21   2   7       45.75       47.98      3.11 o
 -20   2   7        0.29       -1.37      1.37 o
 -19   2   7        6.28        6.12      1.74 o
 -18   2   7       24.64       29.76      2.39 o
 -17   2   7       16.89       19.43      2.34 o
 -16   2   7      144.57      125.60      4.32 o
 -15   2   7      304.56      312.50      7.64 o
 -14   2   7       40.57       44.10      2.03 o
 -13   2   7      220.35      191.99      2.90 o
 -12   2   7      841.88      805.09      9.41 o
 -11   2   7       25.84       28.58      0.94 o
 -10   2   7      561.14      571.23      7.07 o
  -9   2   7       20.65       17.73      0.99 o
  -8   2   7      314.60      288.82      3.97 o
  -7   2   7      191.42      168.14      2.25 o
  -6   2   7        9.30       16.84      1.12 o
  -5   2   7     1272.71     1287.77     12.34 o
  -4   2   7      404.26      444.51      5.05 o
  -3   2   7      859.53      842.62      8.29 o
  -2   2   7      264.97      288.96      3.26 o
  -1   2   7      118.65      103.59      1.54 o
   0   2   7        3.64        4.79      0.43 o
   1   2   7       82.70       67.34      1.26 o
   2   2   7      276.34      246.50      3.06 o
   3   2   7       30.53       31.03      0.85 o
   4   2   7       85.42       84.29      1.71 o
   5   2   7        0.58        0.00      0.60 o
   6   2   7        5.89        9.75      0.70 o
   7   2   7        3.08        2.96      0.60 o
   8   2   7        1.75        1.95      0.62 o
   9   2   7       30.02       33.49      1.19 o
  10   2   7        0.07       -0.06      0.58 o
  11   2   7       29.77       35.31      1.26 o
  12   2   7        2.12        0.72      0.62 o
  13   2   7       22.36       22.48      1.13 o
  14   2   7       27.32       24.07      1.19 o
  15   2   7       64.68       69.85      1.88 o
  16   2   7      161.48      156.21      4.20 o
  17   2   7        6.15        5.27      0.94 o
  18   2   7       18.65       24.46      1.27 o
  19   2   7        1.52        0.86      0.88 o
  20   2   7       21.47       24.79      1.45 o
  21   2   7       10.29       13.90      1.29 o
  22   2   7        7.19        7.23      1.81 o
  23   2   7       18.83       25.88      2.39 o
 -26   3   7       20.05       32.66      3.37 o
 -25   3   7       28.04       36.71      5.33 o
 -24   3   7        0.03       -1.68      1.68 o
 -23   3   7        1.14        3.31      1.87 o
 -22   3   7       19.18       17.37      2.44 o
 -21   3   7        0.12       -1.50      1.55 o
 -20   3   7        0.09       -0.02      1.95 o
 -19   3   7        0.25       -0.23      1.55 o
 -18   3   7        6.64        5.59      1.66 o
 -17   3   7        0.16       -2.03      2.73 o
 -16   3   7       20.75       22.49      2.18 o
 -15   3   7      148.38      154.91      4.85 o
 -14   3   7      579.89      540.91      7.65 o
 -13   3   7       89.83       79.16      3.09 o
 -12   3   7       86.73       90.44      2.13 o
 -11   3   7     1085.99     1038.32     12.15 o
 -10   3   7        4.16        3.98      1.37 o
  -9   3   7      362.82      361.67      4.84 o
  -8   3   7      287.48      286.52      3.69 o
  -7   3   7      149.81      145.48      2.30 o
  -6   3   7      371.82      364.92      4.02 o
  -5   3   7      133.97      124.88      2.40 o
  -4   3   7      475.09      446.84      4.79 o
  -3   3   7        8.02        8.19      0.69 o
  -2   3   7      298.81      320.22      3.59 o
  -1   3   7       80.84       75.69      1.40 o
   0   3   7      439.03      412.29      4.79 o
   1   3   7        2.25        0.66      0.69 o
   2   3   7      499.98      476.98      6.00 o
   3   3   7        0.67        1.11      0.57 o
   4   3   7       33.81       39.25      1.23 o
   5   3   7       30.76       36.12      1.20 o
   6   3   7       13.32        9.47      0.76 o
   7   3   7       11.97       13.72      0.85 o
   8   3   7        0.34        0.65      0.61 o
   9   3   7        7.07        7.05      0.74 o
  10   3   7       52.51       43.68      1.39 o
  11   3   7       24.75       14.91      1.15 o
  12   3   7       11.97       10.06      0.87 o
  13   3   7       31.08       24.13      1.17 o
  14   3   7       24.15       25.00      1.25 o
  15   3   7        4.12        3.24      0.86 o
  16   3   7       13.85       10.72      1.04 o
  17   3   7        4.22        6.84      1.01 o
  18   3   7       16.16       19.65      1.25 o
  19   3   7       27.38       35.31      1.80 o
  20   3   7        2.36        3.67      0.96 o
  21   3   7        2.95        2.65      1.37 o
  22   3   7        9.09       11.34      1.67 o
 -25   4   7        8.52        8.35      2.25 o
 -24   4   7        0.40       -1.18      2.73 o
 -23   4   7       21.41       31.96      3.18 o
 -22   4   7       51.49       61.72      3.74 o
 -21   4   7       18.20       18.59      2.44 o
 -20   4   7       39.47       36.11      3.90 o
 -19   4   7       13.03        9.79      1.87 o
 -18   4   7        8.39        4.43      2.73 o
 -17   4   7       78.00       74.20      3.55 o
 -16   4   7        0.94        0.38      1.37 o
 -15   4   7      130.17      121.80      2.68 o
 -14   4   7       94.10       96.28      2.34 o
 -13   4   7       30.08       30.03      1.33 o
 -12   4   7       27.93       25.43      1.28 o
 -11   4   7       14.23       13.81      0.94 o
 -10   4   7        0.01        0.89      0.80 o
  -9   4   7       43.22       29.81      1.11 o
  -8   4   7      230.91      192.34      2.91 o
  -7   4   7       22.25       24.92      1.01 o
  -6   4   7      148.34      132.10      3.64 o
  -5   4   7      148.75      125.19      2.08 o
  -4   4   7       36.94       40.55      1.12 o
  -3   4   7        2.50        1.19      0.54 o
  -2   4   7       61.72       55.93      1.64 o
  -1   4   7      552.23      548.39      6.84 o
   0   4   7       66.10       62.46      1.55 o
   1   4   7      343.96      337.59      4.58 o
   2   4   7        7.48       10.85      1.11 o
   3   4   7      122.50      109.80      2.12 o
   4   4   7      170.41      165.08      2.74 o
   5   4   7       17.54       13.97      0.90 o
   6   4   7      166.07      172.83      3.21 o
   7   4   7        3.58        1.76      0.79 o
   8   4   7        4.22        4.18      0.75 o
   9   4   7       26.97       21.85      1.11 o
  10   4   7        0.57       -0.71      0.71 o
  11   4   7       20.57       14.85      1.00 o
  12   4   7       62.20       48.44      1.54 o
  13   4   7        8.57        6.62      0.92 o
  14   4   7        0.00        0.04      0.77 o
  15   4   7        7.67       12.81      1.06 o
  16   4   7        0.13       -0.09      0.82 o
  17   4   7       29.01       32.71      1.48 o
  18   4   7       63.59       63.08      1.95 o
  19   4   7        2.44        1.44      1.14 o
  20   4   7        3.79        3.78      1.81 o
  21   4   7        2.72        0.44      1.43 o
 -23   5   7        0.30        1.17      1.92 o
 -22   5   7       45.07       52.92      6.76 o
 -21   5   7        7.56        6.79      2.99 o
 -20   5   7       42.15       45.45      3.25 o
 -19   5   7       51.69       59.48      3.55 o
 -18   5   7       30.10       25.61      3.51 o
 -17   5   7       11.19        9.88      2.00 o
 -16   5   7        8.48        9.38      1.04 o
 -15   5   7       43.57       44.16      1.72 o
 -14   5   7       42.10       44.79      1.72 o
 -13   5   7       55.61       54.10      1.87 o
 -12   5   7       13.19       14.99      1.05 o
 -11   5   7       50.53       39.29      1.45 o
 -10   5   7        8.58        7.87      0.77 o
  -9   5   7        6.40        8.11      0.80 o
  -8   5   7       61.85       59.35      1.61 o
  -7   5   7       67.68       55.02      1.64 o
  -6   5   7       22.91       17.28      0.97 o
  -5   5   7       32.48       21.10      1.42 o
  -4   5   7      222.65      201.12      3.31 o
  -3   5   7        5.37        2.49      1.43 o
  -2   5   7      216.66      204.23      3.70 o
  -1   5   7        3.50        0.16      0.78 o
   0   5   7        0.54        1.94      1.05 o
   1   5   7      721.17      703.10      9.78 o
   2   5   7      454.90      454.45      6.84 o
   3   5   7       14.64       12.54      1.08 o
   4   5   7       31.67       31.99      1.26 o
   5   5   7      147.09      136.74      2.53 o
   6   5   7      185.93      183.67      3.11 o
   7   5   7        7.30        7.34      0.83 o
   8   5   7        0.44        0.15      0.64 o
   9   5   7        0.54       -0.45      0.69 o
  10   5   7       43.81       41.32      1.48 o
  11   5   7        0.77       -0.04      0.75 o
  12   5   7       10.04        7.48      0.92 o
  13   5   7        0.14       -0.75      0.75 o
  14   5   7       63.52       73.96      2.54 o
  15   5   7        0.11       -0.35      0.80 o
  16   5   7       77.79       76.94      2.34 o
  17   5   7       10.18       10.30      1.42 o
  18   5   7        2.77        5.71      1.49 o
  19   5   7        0.51       -1.16      1.31 o
  20   5   7        0.00       -0.50      1.48 o
 -21   6   7       11.76        7.59      2.34 o
 -20   6   7        6.24        7.11      2.29 o
 -19   6   7      122.59      154.55      7.54 o
 -18   6   7       49.76       63.47      3.62 o
 -17   6   7      176.55      182.79      5.93 o
 -16   6   7       20.17       20.84      1.42 o
 -15   6   7        0.32       -0.83      0.83 o
 -14   6   7       51.55       49.07      1.89 o
 -13   6   7       50.76       50.68      1.75 o
 -12   6   7        0.25       -0.14      0.75 o
 -11   6   7        1.78        0.07      0.78 o
 -10   6   7       12.17       12.85      0.96 o
  -9   6   7       67.93       60.75      1.69 o
  -8   6   7       28.06       28.74      1.55 o
  -7   6   7        6.95        6.91      0.92 o
  -6   6   7       74.38       61.45      1.84 o
  -5   6   7      135.01      115.63      3.65 o
  -4   6   7        0.53        0.47      0.97 o
  -3   6   7       23.76       16.51      1.70 o
  -2   6   7       24.07       25.57      1.39 o
  -1   6   7       51.56       50.29      1.90 o
   0   6   7       56.03       58.23      2.03 o
   1   6   7       35.43       38.41      1.84 o
   2   6   7      650.32      602.53      8.77 o
   3   6   7       78.96       76.91      3.19 o
   4   6   7      205.10      208.97      4.01 o
   5   6   7        0.12        1.23      0.90 o
   6   6   7       42.66       44.69      1.81 o
   7   6   7       26.71       26.68      1.48 o
   8   6   7        0.84        1.32      0.87 o
   9   6   7       38.40       36.42      1.51 o
  10   6   7       12.43        8.95      1.08 o
  11   6   7        5.00        4.48      0.91 o
  12   6   7       20.62       23.40      1.33 o
  13   6   7        0.15        2.21      0.93 o
  14   6   7       28.40       33.06      1.60 o
  15   6   7        2.23        6.81      3.12 o
  16   6   7       41.21       40.81      3.12 o
  17   6   7        3.58        7.04      2.12 o
  18   6   7       49.26       56.67      3.69 o
 -18   7   7       77.97       91.22      4.37 o
 -17   7   7        0.00       -1.43      1.87 o
 -16   7   7        0.01        0.73      0.99 o
 -15   7   7        4.55        5.20      1.03 o
 -14   7   7       16.47       20.70      1.42 o
 -13   7   7        6.80        7.68      1.18 o
 -12   7   7        0.03        0.61      1.04 o
 -11   7   7        0.02       -0.79      0.79 o
 -10   7   7        7.70        4.78      0.96 o
  -9   7   7       25.43       23.88      1.35 o
  -8   7   7       65.88       56.47      2.23 o
  -7   7   7        3.86        4.97      0.94 o
  -6   7   7       33.25       34.67      1.55 o
  -5   7   7       23.61       20.93      1.59 o
  -4   7   7        0.40        3.06      1.15 o
  -3   7   7        7.04       10.05      1.64 o
  -2   7   7      115.86       96.40      3.46 o
  -1   7   7       15.10       10.10      1.20 o
   0   7   7       86.01       62.67      2.17 o
   1   7   7       17.10       15.22      1.37 o
   2   7   7        2.22        1.62      1.15 o
   3   7   7       28.44       35.74      1.73 o
   4   7   7        0.92        2.72      0.99 o
   5   7   7       14.03        9.99      1.21 o
   6   7   7       10.83       10.05      1.22 o
   7   7   7        7.15        8.28      1.18 o
   8   7   7        2.49       -0.14      0.92 o
   9   7   7       19.04       15.06      1.35 o
  10   7   7       46.74       47.41      2.31 o
  11   7   7       29.49       25.00      1.98 o
  12   7   7        0.88       -1.40      1.40 o
  13   7   7        0.00        1.04      3.38 o
  14   7   7        8.38        7.54      3.64 o
  15   7   7        2.23        1.56      3.64 o
 -14   8   7        1.07        5.13      2.34 o
 -13   8   7        9.09       13.23      2.18 o
 -12   8   7       36.77       36.28      2.29 o
 -11   8   7        0.01       -0.91      0.91 o
 -10   8   7        0.71        0.23      0.93 o
  -9   8   7        0.61       -0.76      0.90 o
  -8   8   7        7.89        5.02      1.08 o
  -7   8   7        6.31        4.12      1.04 o
  -6   8   7        4.61        5.25      1.10 o
  -5   8   7       13.07       10.27      1.52 o
  -4   8   7        4.56        5.33      1.41 o
  -3   8   7       65.12       65.79      2.56 o
  -2   8   7       11.85       14.62      1.89 o
  -1   8   7        5.16        6.80      1.60 o
   0   8   7       11.07       11.06      1.79 o
   1   8   7        2.71        1.44      1.07 o
   2   8   7        0.00        0.10      0.94 o
   3   8   7        9.37        5.13      1.12 o
   4   8   7        0.76        1.58      1.21 o
   5   8   7        2.44        0.38      1.37 o
   6   8   7        0.29       -0.26      2.73 o
   7   8   7       17.93       23.17      4.03 o
   8   8   7        5.14        4.63      1.95 o
   9   8   7       10.53        7.80      3.38 o
  10   8   7        0.15        1.82      3.12 o
  11   8   7        0.00        3.90      3.38 o
  -7   9   7       42.84       56.80      3.04 o
  -6   9   7       51.65       74.88      4.22 o
  -5   9   7        3.14        7.18      1.79 o
  -4   9   7       50.47       61.24      3.96 o
  -3   9   7        0.11        2.10      2.11 o
  -2   9   7       19.35       24.19      4.42 o
  -1   9   7        4.54        3.90      3.38 o
   0   9   7        0.56        4.68      3.38 o
   1   9   7        1.59        1.56      3.12 o
   2   9   7       13.77       14.82      4.16 o
   3   9   7       10.78       11.18      3.64 o
 -27   0   8        9.79       14.30      4.16 o
 -26   0   8       14.90       31.73      4.68 o
 -25   0   8       31.42       35.37      4.42 o
 -24   0   8       11.79       10.66      3.38 o
 -23   0   8        1.84       -1.30      2.34 o
 -22   0   8       10.23       11.96      3.12 o
 -21   0   8       57.11       44.74      4.16 o
 -20   0   8      120.14      125.39      6.76 o
 -19   0   8        6.52       10.40      2.60 o
 -18   0   8       74.01       68.93      4.94 o
 -17   0   8       55.00       56.44      4.16 o
 -16   0   8     1635.74     1572.25     29.19 o
 -15   0   8      749.62      784.52     15.57 o
 -14   0   8      121.97      147.59      4.50 o
 -13   0   8        4.81        2.94      1.18 o
 -12   0   8       81.17       87.22      3.77 o
 -11   0   8      347.37      359.71      7.92 o
 -10   0   8      168.09      163.20      4.42 o
  -9   0   8       38.62       46.08      2.29 o
  -8   0   8      131.87      132.49      3.77 o
  -7   0   8        0.03       -0.46      0.46 o
  -6   0   8        9.23        9.54      1.31 o
  -5   0   8      124.62      144.27      3.16 o
  -4   0   8      367.24      350.44      5.77 o
  -3   0   8      176.83      215.93      3.97 o
  -2   0   8      369.82      408.66      6.59 o
  -1   0   8      460.27      426.12      6.85 o
   0   0   8        1.14        8.26      0.83 o
   1   0   8       98.36       86.12      2.18 o
   2   0   8       18.66       21.05      1.18 o
   3   0   8       37.38       46.77      1.39 o
   4   0   8       13.98       21.03      1.03 o
   5   0   8      227.00      242.02      4.55 o
   6   0   8       72.65       81.88      2.24 o
   7   0   8        2.56        3.27      0.79 o
   8   0   8       13.09       13.34      1.09 o
   9   0   8       17.67       15.82      1.18 o
  10   0   8        0.58       -0.72      0.72 o
  11   0   8       34.14       30.24      1.92 o
  12   0   8        1.01        0.40      1.00 o
  13   0   8       88.98       78.75      6.11 o
  14   0   8        0.64       -0.65      1.69 o
  15   0   8       64.04       61.79      2.93 o
  16   0   8        9.40       12.00      1.74 o
  17   0   8      262.13      226.16      5.88 o
  18   0   8       69.78       75.49      3.77 o
  19   0   8       55.95       50.64      2.85 o
  20   0   8      134.09      143.29      5.59 o
  21   0   8      158.96      191.74      8.33 o
  22   0   8        8.91        5.72      2.60 o
  23   0   8        0.36        1.56      2.60 o
 -26   1   8        2.94        5.33      2.39 o
 -25   1   8       27.17       38.88      3.40 o
 -24   1   8        0.77       -0.39      1.84 o
 -23   1   8        1.38        1.78      3.51 o
 -22   1   8        8.01        5.66      1.92 o
 -21   1   8       19.09       19.77      2.21 o
 -20   1   8        4.64        6.76      1.84 o
 -19   1   8        0.63       -0.59      2.60 o
 -18   1   8        7.84        7.63      1.70 o
 -17   1   8        3.64        7.02      2.08 o
 -16   1   8        0.01       -0.63      1.09 o
 -15   1   8      898.56      888.46     14.24 o
 -14   1   8       28.52       33.47      1.54 o
 -13   1   8      350.15      343.70      5.50 o
 -12   1   8      338.32      350.88      5.53 o
 -11   1   8        4.42        2.32      0.81 o
 -10   1   8      171.06      166.50      3.15 o
  -9   1   8        7.45        8.66      0.65 o
  -8   1   8        4.40        7.26      0.86 o
  -7   1   8       63.49       60.12      1.44 o
  -6   1   8      219.38      233.85      2.94 o
  -5   1   8      577.22      616.83      6.67 o
  -4   1   8      382.38      425.88      4.83 o
  -3   1   8      529.39      536.31      5.54 o
  -2   1   8      169.12      169.88      2.36 o
  -1   1   8       24.95       20.73      0.75 o
   0   1   8      140.73      141.56      1.95 o
   1   1   8      140.61      154.26      2.06 o
   2   1   8       86.19       73.96      1.31 o
   3   1   8       40.61       40.95      1.06 o
   4   1   8       36.16       38.50      0.95 o
   5   1   8       30.29       28.75      0.86 o
   6   1   8       16.41       24.06      1.01 o
   7   1   8        1.52        1.50      0.62 o
   8   1   8       16.03       18.29      0.94 o
   9   1   8       57.61       50.36      1.41 o
  10   1   8       23.66       19.58      1.02 o
  11   1   8       15.64       11.65      0.90 o
  12   1   8       36.12       31.73      1.29 o
  13   1   8        9.00        7.44      1.02 o
  14   1   8        6.93        3.28      0.97 o
  15   1   8        0.12       -0.68      0.84 o
  16   1   8       66.53       62.28      2.00 o
  17   1   8       26.47       23.87      1.46 o
  18   1   8       11.28       13.54      1.29 o
  19   1   8        5.83        7.80      1.20 o
  20   1   8       21.07       24.31      1.55 o
  21   1   8        0.10        0.89      1.55 o
  22   1   8       25.54       25.36      2.39 o
 -26   2   8       10.50       14.44      2.66 o
 -25   2   8       11.50       10.49      2.55 o
 -24   2   8        2.33        1.69      2.02 o
 -23   2   8        0.44        0.20      1.95 o
 -22   2   8        0.46        0.67      1.74 o
 -21   2   8        1.42        2.38      1.74 o
 -20   2   8        5.21        3.82      1.81 o
 -19   2   8        8.00        5.93      3.25 o
 -18   2   8        4.54        3.02      1.74 o
 -17   2   8       36.60       40.38      2.66 o
 -16   2   8      161.39      152.37      4.96 o
 -15   2   8       96.44      109.28      3.95 o
 -14   2   8       86.05       83.14      2.80 o
 -13   2   8      152.22      156.93      3.21 o
 -12   2   8      125.69      129.88      2.82 o
 -11   2   8       11.30       15.27      1.13 o
 -10   2   8       24.80       22.08      1.05 o
  -9   2   8        3.87        7.86      0.76 o
  -8   2   8       11.87        9.02      0.79 o
  -7   2   8       68.18       78.35      1.73 o
  -6   2   8        0.01       -0.28      0.54 o
  -5   2   8       30.34       34.33      0.89 o
  -4   2   8        7.22        2.98      0.42 o
  -3   2   8        3.21        2.02      0.45 o
  -2   2   8        4.17        1.37      0.45 o
  -1   2   8       30.13       31.12      0.91 o
   0   2   8      198.13      178.76      2.33 o
   1   2   8      147.21      135.11      2.05 o
   2   2   8       13.41       16.07      0.87 o
   3   2   8       35.13       39.40      1.24 o
   4   2   8      151.19      152.08      2.57 o
   5   2   8      649.14      639.01      7.79 o
   6   2   8       11.76       10.92      0.86 o
   7   2   8       59.57       56.03      1.51 o
   8   2   8        1.03       -0.02      0.65 o
   9   2   8        2.62        1.08      0.63 o
  10   2   8        5.90        4.28      0.72 o
  11   2   8        8.73        7.32      0.86 o
  12   2   8       97.71       90.03      2.06 o
  13   2   8       10.49       10.61      1.91 o
  14   2   8      113.12      106.02      2.36 o
  15   2   8       37.02       34.03      1.46 o
  16   2   8       92.35       84.10      2.26 o
  17   2   8       13.10       11.75      1.10 o
  18   2   8        0.26       -0.30      1.16 o
  19   2   8        0.00       -0.77      0.94 o
  20   2   8        5.98        6.66      1.82 o
  21   2   8       28.34       35.33      2.66 o
  22   2   8        0.13        0.32      1.82 o
 -25   3   8        2.24        2.98      2.25 o
 -24   3   8       68.26       78.47      4.37 o
 -23   3   8        0.69       -0.64      1.92 o
 -22   3   8       27.59       36.06      3.11 o
 -21   3   8       28.63       28.70      2.74 o
 -20   3   8        4.99        5.24      2.47 o
 -19   3   8      186.90      201.87      6.22 o
 -18   3   8       35.14       36.69      2.74 o
 -17   3   8       36.25       37.62      2.74 o
 -16   3   8        7.24        8.03      2.08 o
 -15   3   8        6.91       11.95      3.38 o
 -14   3   8        7.01        5.95      1.53 o
 -13   3   8        3.71        3.97      1.18 o
 -12   3   8       10.36       10.09      0.90 o
 -11   3   8      227.65      220.45      3.98 o
 -10   3   8      443.20      421.81      6.47 o
  -9   3   8       25.61       25.62      1.32 o
  -8   3   8      163.37      142.69      2.92 o
  -7   3   8       35.14       32.04      1.33 o
  -6   3   8       55.88       49.08      1.50 o
  -5   3   8      175.43      180.57      2.79 o
  -4   3   8      113.97      113.03      1.72 o
  -3   3   8       14.55       17.25      0.72 o
  -2   3   8        2.87        0.73      0.85 o
  -1   3   8        8.05        6.10      0.64 o
   0   3   8      180.14      163.97      2.73 o
   1   3   8      851.33      789.67      9.44 o
   2   3   8      448.89      434.51      5.67 o
   3   3   8       11.83       12.43      0.84 o
   4   3   8      394.65      409.89      5.44 o
   5   3   8      190.40      182.11      2.96 o
   6   3   8      163.36      157.28      2.70 o
   7   3   8      556.58      531.89      6.82 o
   8   3   8        7.48        7.39      1.29 o
   9   3   8       90.68       83.70      1.94 o
  10   3   8        1.73        1.93      0.74 o
  11   3   8      192.33      181.31      3.16 o
  12   3   8       22.30       20.86      1.17 o
  13   3   8      136.55      132.11      2.67 o
  14   3   8        7.65        7.52      0.97 o
  15   3   8       80.32       78.71      2.10 o
  16   3   8       17.69       15.47      1.17 o
  17   3   8       80.72       72.94      2.10 o
  18   3   8        1.12        1.48      0.93 o
  19   3   8        0.99        1.85      1.31 o
  20   3   8        9.88        7.47      1.84 o
  21   3   8        0.05        0.95      1.55 o
 -24   4   8        0.10       -1.87      1.87 o
 -23   4   8       30.33       39.44      3.77 o
 -22   4   8       57.25       63.25      6.89 o
 -21   4   8       60.77       64.94      3.81 o
 -20   4   8       55.68       65.66      3.81 o
 -19   4   8       11.40       11.49      2.18 o
 -18   4   8       86.40       86.41      4.00 o
 -17   4   8        3.08        3.65      1.81 o
 -16   4   8       53.29       55.80      4.68 o
 -15   4   8        3.82        4.33      1.62 o
 -14   4   8        0.09        1.16      1.18 o
 -13   4   8       69.40       65.28      1.79 o
 -12   4   8       49.21       46.74      1.53 o
 -11   4   8       10.65       10.93      0.85 o
 -10   4   8       20.67       14.35      1.45 o
  -9   4   8       51.26       41.58      1.74 o
  -8   4   8       62.50       54.42      1.70 o
  -7   4   8       40.44       34.49      1.61 o
  -6   4   8       87.56       87.38      2.15 o
  -5   4   8       33.84       38.65      1.48 o
  -4   4   8        0.20        0.44      0.92 o
  -3   4   8        2.57        0.39      0.95 o
  -2   4   8       66.05       69.79      1.76 o
  -1   4   8        3.39        2.66      0.77 o
   0   4   8       80.72       79.94      1.79 o
   1   4   8        0.47        1.43      0.79 o
   2   4   8      332.86      310.75      4.41 o
   3   4   8       83.28       89.45      1.96 o
   4   4   8       47.02       49.65      1.46 o
   5   4   8      385.79      378.08      5.18 o
   6   4   8       47.38       50.58      1.81 o
   7   4   8       21.05       22.02      1.14 o
   8   4   8       76.41       76.24      1.85 o
   9   4   8        2.76        3.25      0.70 o
  10   4   8       51.05       55.13      1.67 o
  11   4   8       72.14       72.77      1.96 o
  12   4   8      161.62      144.52      3.11 o
  13   4   8        0.47        1.68      0.86 o
  14   4   8      153.26      156.91      3.05 o
  15   4   8        0.04        1.04      0.91 o
  16   4   8       70.99       69.20      2.07 o
  17   4   8        7.36        5.83      1.03 o
  18   4   8        6.41        5.97      1.52 o
  19   4   8       18.86       20.14      1.82 o
  20   4   8        7.56       12.47      3.12 o
 -22   5   8        3.24        2.53      2.47 o
 -21   5   8        5.67        4.92      2.47 o
 -20   5   8       28.73       34.36      3.06 o
 -19   5   8        6.04        4.30      2.00 o
 -18   5   8        3.52        5.20      2.06 o
 -17   5   8       12.53       15.63      2.29 o
 -16   5   8        0.10        1.30      3.64 o
 -15   5   8       16.31       15.46      1.67 o
 -14   5   8       14.67       16.77      1.27 o
 -13   5   8       22.71       28.64      1.33 o
 -12   5   8       10.34        6.79      1.19 o
 -11   5   8        7.94        3.55      0.81 o
 -10   5   8      165.00      139.66      2.76 o
  -9   5   8       48.83       36.56      1.84 o
  -8   5   8        1.38       -0.38      0.64 o
  -7   5   8       58.05       51.51      1.99 o
  -6   5   8       23.85       19.98      1.36 o
  -5   5   8        1.98       -0.86      0.96 o
  -4   5   8        2.94        1.12      0.94 o
  -3   5   8        0.59        0.89      0.97 o
  -2   5   8        0.97       -0.71      0.71 o
  -1   5   8        9.76       10.60      1.05 o
   0   5   8       32.77       30.16      1.57 o
   1   5   8       24.20       25.23      1.37 o
   2   5   8       85.30       75.70      2.15 o
   3   5   8       13.26       12.92      1.31 o
   4   5   8        0.43       -0.67      0.90 o
   5   5   8       36.33       36.85      1.34 o
   6   5   8        1.23        0.29      0.66 o
   7   5   8        2.96        1.69      0.75 o
   8   5   8        0.00       -0.94      1.00 o
   9   5   8       10.18        9.02      1.03 o
  10   5   8       19.43       17.76      1.26 o
  11   5   8        1.61        0.84      0.80 o
  12   5   8       28.12       22.33      1.28 o
  13   5   8       34.34       28.38      1.43 o
  14   5   8        0.30       -0.90      0.90 o
  15   5   8       23.14       29.01      1.50 o
  16   5   8       15.86       18.62      1.88 o
  17   5   8        8.04       12.96      1.83 o
  18   5   8        0.69        2.48      1.39 o
 -20   6   8        6.18        4.16      2.60 o
 -19   6   8       17.94       22.85      2.81 o
 -18   6   8       38.84       47.73      3.37 o
 -17   6   8        1.65        4.87      3.39 o
 -16   6   8        0.00        3.00      1.57 o
 -15   6   8       11.67       12.46      1.74 o
 -14   6   8        1.27        4.06      0.93 o
 -13   6   8        0.25       -0.78      0.78 o
 -12   6   8       12.85       10.86      1.05 o
 -11   6   8        7.39        9.17      1.11 o
 -10   6   8       27.71       27.31      1.43 o
  -9   6   8        1.91        1.77      1.40 o
  -8   6   8        0.97        0.47      1.14 o
  -7   6   8        9.01        5.90      1.21 o
  -6   6   8        4.62        5.29      1.16 o
  -5   6   8        4.22        3.98      1.16 o
  -4   6   8       54.95       48.61      2.10 o
  -3   6   8        0.82       -0.44      1.06 o
  -2   6   8       47.42       37.95      2.38 o
  -1   6   8        2.16       -0.98      2.13 o
   0   6   8      239.54      205.52      4.36 o
   1   6   8       20.73       22.28      1.42 o
   2   6   8       90.62       93.97      2.57 o
   3   6   8        1.78        2.43      0.93 o
   4   6   8        5.21        6.11      1.08 o
   5   6   8       10.56       15.22      1.54 o
   6   6   8        0.84        2.01      1.16 o
   7   6   8        3.95        5.61      1.06 o
   8   6   8        3.39        6.01      1.43 o
   9   6   8       27.99       28.75      2.33 o
  10   6   8        0.37        0.65      0.97 o
  11   6   8        1.00       -0.79      0.79 o
  12   6   8        0.03       -0.31      0.86 o
  13   6   8        0.93       -0.66      0.98 o
  14   6   8        4.66        2.40      2.28 o
  15   6   8        8.84       10.52      2.12 o
  16   6   8       14.59       18.58      1.88 o
 -17   7   8        0.38       -0.35      1.57 o
 -16   7   8       22.81       27.80      2.66 o
 -15   7   8       17.18       17.48      2.39 o
 -14   7   8        0.39       -0.62      0.96 o
 -13   7   8        0.23        3.41      1.04 o
 -12   7   8        4.55        3.08      1.01 o
 -11   7   8        0.54       -0.10      0.99 o
 -10   7   8        8.14        6.77      1.20 o
  -9   7   8       18.91       12.94      1.21 o
  -8   7   8        2.46        1.64      1.13 o
  -7   7   8        2.41        4.33      1.26 o
  -6   7   8        2.79        1.43      1.20 o
  -5   7   8        4.52        3.47      1.25 o
  -4   7   8        0.04        0.07      1.17 o
  -3   7   8       49.75       49.66      3.30 o
  -2   7   8        4.11        8.90      1.68 o
  -1   7   8      126.12       89.55      3.45 o
   0   7   8       20.58       20.70      2.04 o
   1   7   8       10.05       11.83      1.67 o
   2   7   8        0.98        1.32      0.97 o
   3   7   8        3.67        4.33      1.08 o
   4   7   8        1.09       -0.33      0.92 o
   5   7   8        0.63       -0.87      0.87 o
   6   7   8        4.84        4.08      1.09 o
   7   7   8       12.16       15.84      1.48 o
   8   7   8       14.06       14.76      1.43 o
   9   7   8        0.88        0.68      1.20 o
  10   7   8       14.75       16.24      1.67 o
  11   7   8        3.51        4.94      3.38 o
  12   7   8        0.62        4.42      3.38 o
  13   7   8        5.34        3.38      3.64 o
 -12   8   8        4.03        7.30      2.06 o
 -11   8   8        3.37        4.62      1.68 o
 -10   8   8        1.83        2.42      1.53 o
  -9   8   8        0.32       -1.20      1.99 o
  -8   8   8        6.00        4.91      1.39 o
  -7   8   8        7.54        8.08      1.65 o
  -6   8   8        5.38        4.97      1.47 o
  -5   8   8        3.66       -0.49      1.18 o
  -4   8   8        5.73        1.72      1.34 o
  -3   8   8       22.76       28.99      2.05 o
  -2   8   8        0.84        1.45      1.23 o
  -1   8   8        0.25        0.98      1.49 o
   0   8   8        2.52        5.07      2.18 o
   1   8   8        0.63       -2.21      2.21 o
   2   8   8        2.71        3.12      2.99 o
   3   8   8       33.53       43.50      3.30 o
   4   8   8       14.84       14.82      1.69 o
   5   8   8       12.69       12.50      1.81 o
   6   8   8        1.28        2.08      1.57 o
   7   8   8        8.45        4.68      3.12 o
   8   8   8        0.68        0.26      3.12 o
 -25   1   9       17.67       23.22      2.93 o
 -24   1   9        8.20       12.21      2.48 o
 -23   1   9        0.83       -1.03      1.68 o
 -22   1   9        2.00        0.31      1.92 o
 -21   1   9        8.60        5.79      1.81 o
 -20   1   9       18.04       16.25      2.29 o
 -19   1   9        8.40        5.37      1.40 o
 -18   1   9       59.26       52.33      2.12 o
 -17   1   9        7.37       11.99      2.86 o
 -16   1   9       30.34       32.41      1.71 o
 -15   1   9        8.17        5.96      1.28 o
 -14   1   9       32.02       38.21      1.75 o
 -13   1   9        3.88        5.75      1.04 o
 -12   1   9       81.54       76.78      2.21 o
 -11   1   9      269.99      272.94      4.65 o
 -10   1   9       53.61       46.85      1.72 o
  -9   1   9       20.46       17.97      1.20 o
  -8   1   9        6.41        5.98      0.94 o
  -7   1   9       18.69       17.97      0.90 o
  -6   1   9        3.36        4.01      0.64 o
  -5   1   9       95.47       97.34      1.92 o
  -4   1   9       11.98       10.63      1.16 o
  -3   1   9        4.55        6.54      0.74 o
  -2   1   9      112.61      122.12      1.97 o
  -1   1   9      137.05      142.23      2.03 o
   0   1   9      322.38      307.15      3.55 o
   1   1   9        9.43       10.57      0.67 o
   2   1   9      175.25      179.68      2.37 o
   3   1   9       64.39       61.91      1.26 o
   4   1   9       31.47       29.96      1.06 o
   5   1   9       78.10       87.86      1.94 o
   6   1   9        5.14        5.02      0.74 o
   7   1   9       10.84        8.77      0.84 o
   8   1   9       49.43       46.11      1.43 o
   9   1   9        3.32        5.09      0.76 o
  10   1   9        2.42        1.55      0.70 o
  11   1   9        2.82        1.39      0.74 o
  12   1   9        3.30        2.69      0.88 o
  13   1   9        3.09        2.03      0.90 o
  14   1   9        0.44        0.01      0.86 o
  15   1   9       45.69       42.92      1.81 o
  16   1   9        3.46        2.48      1.02 o
  17   1   9        1.03        2.00      1.03 o
  18   1   9        1.27        2.00      1.05 o
  19   1   9        6.75        7.17      1.84 o
  20   1   9        0.18       -0.18      3.12 o
  21   1   9        0.43        0.53      2.21 o
 -25   2   9       23.06       20.79      3.03 o
 -24   2   9       23.21       26.54      3.11 o
 -23   2   9        9.75       10.39      2.21 o
 -22   2   9        0.41        0.49      1.62 o
 -21   2   9        0.01       -1.56      1.66 o
 -20   2   9        9.27       12.79      2.18 o
 -19   2   9       20.80       19.53      2.29 o
 -18   2   9       13.57       15.07      1.67 o
 -17   2   9       38.55       37.93      2.65 o
 -16   2   9       40.92       40.84      2.19 o
 -15   2   9      363.63      365.97      7.11 o
 -14   2   9        3.04        2.87      1.18 o
 -13   2   9       61.24       60.44      2.40 o
 -12   2   9       87.15       90.76      2.85 o
 -11   2   9       24.69       20.89      1.50 o
 -10   2   9      266.68      241.56      4.22 o
  -9   2   9        5.13        3.56      0.86 o
  -8   2   9       75.22       79.94      2.23 o
  -7   2   9      164.31      153.42      2.69 o
  -6   2   9        0.35       -0.14      0.67 o
  -5   2   9       28.01       26.37      1.09 o
  -4   2   9       29.74       33.90      1.16 o
  -3   2   9      204.24      198.67      2.56 o
  -2   2   9        0.46        0.34      0.47 o
  -1   2   9      269.55      281.83      3.34 o
   0   2   9       61.21       52.98      1.34 o
   1   2   9       53.89       47.82      1.51 o
   2   2   9       50.23       49.37      1.78 o
   3   2   9      169.94      163.40      2.75 o
   4   2   9       15.34       19.44      1.02 o
   5   2   9      100.94      102.47      2.12 o
   6   2   9        4.21        3.44      0.72 o
   7   2   9        4.40        3.41      0.72 o
   8   2   9        7.86        8.21      0.84 o
   9   2   9        0.40       -0.54      0.62 o
  10   2   9       39.95       36.47      1.38 o
  11   2   9       81.53       72.15      2.10 o
  12   2   9       27.02       21.72      1.22 o
  13   2   9        2.62        3.10      0.86 o
  14   2   9       24.57       22.37      1.31 o
  15   2   9        0.24        0.80      0.90 o
  16   2   9       26.19       24.43      1.47 o
  17   2   9        9.57        9.15      1.31 o
  18   2   9        1.99        2.66      1.18 o
  19   2   9        0.16       -0.91      1.47 o
  20   2   9        0.07        0.50      1.55 o
 -24   3   9       29.86       37.59      3.37 o
 -23   3   9       22.43       30.73      4.55 o
 -22   3   9        2.26        2.60      2.11 o
 -21   3   9       26.02       28.79      2.93 o
 -20   3   9        0.84       -0.18      1.81 o
 -19   3   9       47.37       47.36      3.25 o
 -18   3   9        8.80       10.62      1.64 o
 -17   3   9        8.15        5.91      2.25 o
 -16   3   9       21.37       20.82      2.09 o
 -15   3   9        2.19        0.27      1.66 o
 -14   3   9        9.81        7.13      1.35 o
 -13   3   9        4.72        4.83      1.25 o
 -12   3   9        2.11        0.80      1.35 o
 -11   3   9       24.25       27.83      1.84 o
 -10   3   9       23.36       19.35      1.99 o
  -9   3   9      398.74      361.89      5.77 o
  -8   3   9       16.97       20.09      2.03 o
  -7   3   9      101.57      106.87      2.33 o
  -6   3   9       94.24       87.19      2.35 o
  -5   3   9       53.12       48.89      1.43 o
  -4   3   9       61.21       74.07      1.77 o
  -3   3   9       19.04       20.02      1.13 o
  -2   3   9      310.35      298.85      3.88 o
  -1   3   9      274.76      264.84      3.53 o
   0   3   9      509.34      494.18      5.83 o
   1   3   9       49.92       45.73      1.52 o
   2   3   9       68.44       69.46      1.74 o
   3   3   9      162.01      157.87      2.75 o
   4   3   9       23.77       24.34      1.16 o
   5   3   9       32.17       29.47      1.19 o
   6   3   9       12.18       14.12      0.93 o
   7   3   9        0.85        0.87      0.66 o
   8   3   9       22.06       20.56      1.20 o
   9   3   9        0.11       -0.66      0.66 o
  10   3   9        5.00        4.55      0.86 o
  11   3   9       18.63       13.93      1.39 o
  12   3   9       23.05       15.06      1.35 o
  13   3   9        0.67        0.77      0.84 o
  14   3   9        1.70        0.89      0.93 o
  15   3   9       62.47       61.70      1.94 o
  16   3   9       44.03       50.48      2.37 o
  17   3   9        1.07       -0.41      1.05 o
  18   3   9       10.97       13.36      3.25 o
  19   3   9        0.27       -1.55      1.55 o
 -23   4   9        0.14       -1.81      1.81 o
 -22   4   9       11.00        7.54      2.37 o
 -21   4   9       19.10       21.26      2.81 o
 -20   4   9       55.89       60.50      3.81 o
 -19   4   9       21.12       31.25      2.28 o
 -18   4   9       15.23       15.96      2.17 o
 -17   4   9        0.49       -1.47      1.80 o
 -16   4   9        5.25        5.72      1.49 o
 -15   4   9        0.05        0.19      1.25 o
 -14   4   9       27.22       21.96      1.85 o
 -13   4   9       69.32       71.77      2.75 o
 -12   4   9      100.69       92.95      3.10 o
 -11   4   9        7.11        7.90      1.33 o
 -10   4   9        0.97        1.01      0.90 o
  -9   4   9       75.94       69.55      2.21 o
  -8   4   9        3.68        4.03      1.47 o
  -7   4   9       41.59       45.96      2.06 o
  -6   4   9      135.32      133.85      3.08 o
  -5   4   9       59.71       61.98      2.53 o
  -4   4   9        4.72        3.03      1.03 o
  -3   4   9       99.44      102.94      3.68 o
  -2   4   9        1.44       -0.56      0.96 o
  -1   4   9       29.15       26.30      1.17 o
   0   4   9       14.51       11.34      0.96 o
   1   4   9      231.81      222.65      3.48 o
   2   4   9      121.93      124.71      2.41 o
   3   4   9       20.71       19.92      1.47 o
   4   4   9        2.08        1.62      0.73 o
   5   4   9       25.59       22.63      1.82 o
   6   4   9      108.00      109.50      2.30 o
   7   4   9        9.76        9.74      1.16 o
   8   4   9        0.46       -0.50      0.66 o
   9   4   9        3.04        1.51      0.76 o
  10   4   9       10.85        9.39      1.01 o
  11   4   9        0.17        0.03      0.74 o
  12   4   9        3.99        0.83      0.85 o
  13   4   9        6.23        6.66      1.05 o
  14   4   9        4.79        4.43      1.09 o
  15   4   9       87.77       82.31      2.23 o
  16   4   9        2.28        1.53      1.37 o
  17   4   9        1.55        3.60      1.44 o
  18   4   9        3.00        3.76      1.43 o
 -21   5   9        7.45        0.42      3.64 o
 -20   5   9        1.12       -1.44      1.63 o
 -19   5   9        4.45        5.11      1.70 o
 -18   5   9       13.79       18.32      2.09 o
 -17   5   9        0.00       -1.53      1.97 o
 -16   5   9       87.02       87.81      3.34 o
 -15   5   9        4.65        5.95      1.55 o
 -14   5   9       19.60       20.02      2.14 o
 -13   5   9       50.43       46.91      2.45 o
 -12   5   9       23.38       21.29      1.85 o
 -11   5   9       23.26       25.46      1.58 o
 -10   5   9        2.38        2.10      1.14 o
  -9   5   9       27.50       19.45      1.51 o
  -8   5   9       62.05       57.02      2.19 o
  -7   5   9        1.08       -0.18      1.00 o
  -6   5   9        2.07        0.55      0.99 o
  -5   5   9       30.59       27.09      1.76 o
  -4   5   9       19.56       20.19      1.53 o
  -3   5   9        0.65       -0.76      0.94 o
  -2   5   9        2.62       -0.10      1.00 o
  -1   5   9        2.58        1.89      1.07 o
   0   5   9       64.06       61.51      2.58 o
   1   5   9        8.02        7.66      1.01 o
   2   5   9        0.14        0.55      1.05 o
   3   5   9        2.58        2.32      0.90 o
   4   5   9        1.06       -0.76      0.78 o
   5   5   9       59.88       56.60      2.33 o
   6   5   9        0.36       -0.02      0.78 o
   7   5   9       23.36       23.96      1.43 o
   8   5   9        0.05       -0.67      0.67 o
   9   5   9        0.71       -0.40      0.74 o
  10   5   9        3.06        0.80      1.04 o
  11   5   9       16.30       14.44      1.16 o
  12   5   9        1.27        3.11      0.91 o
  13   5   9        1.44        0.94      0.97 o
  14   5   9       10.27       10.93      1.30 o
  15   5   9        1.14        1.53      1.48 o
  16   5   9       36.50       48.91      3.50 o
 -18   6   9        3.49        7.04      1.90 o
 -17   6   9       80.08       93.78      3.65 o
 -16   6   9        5.22        6.26      1.77 o
 -15   6   9       72.61       88.95      4.14 o
 -14   6   9       88.86      118.87      4.69 o
 -13   6   9        9.61        9.78      1.92 o
 -12   6   9       37.39       40.30      2.30 o
 -11   6   9        0.78        1.97      1.26 o
 -10   6   9        6.94       11.98      1.33 o
  -9   6   9        1.42        1.58      1.11 o
  -8   6   9        0.95        0.41      1.08 o
  -7   6   9       43.07       45.26      2.13 o
  -6   6   9        0.08       -0.96      0.96 o
  -5   6   9        1.40        0.86      1.16 o
  -4   6   9       46.18       51.52      2.24 o
  -3   6   9       29.43       22.38      1.71 o
  -2   6   9       16.89       20.99      1.68 o
  -1   6   9      123.39      101.97      3.55 o
   0   6   9        0.18        0.66      1.37 o
   1   6   9        5.74        4.72      1.89 o
   2   6   9       12.36       11.34      1.67 o
   3   6   9        0.28        0.32      0.93 o
   4   6   9       44.35       50.36      2.21 o
   5   6   9       12.44       12.91      1.69 o
   6   6   9       19.61       18.09      1.37 o
   7   6   9       21.48       23.50      1.51 o
   8   6   9        5.26        6.04      1.25 o
   9   6   9        4.82        3.13      1.09 o
  10   6   9        0.08       -0.62      1.18 o
  11   6   9       12.56       13.71      1.70 o
  12   6   9        6.96       11.79      3.77 o
  13   6   9        2.08        5.42      1.51 o
  14   6   9        0.05       -0.80      4.42 o
 -15   7   9       18.76       19.15      2.66 o
 -14   7   9       30.27       42.15      3.13 o
 -13   7   9       10.40        6.25      2.11 o
 -12   7   9        0.68        3.64      1.46 o
 -11   7   9       17.40       11.79      1.75 o
 -10   7   9        4.60        6.67      1.41 o
  -9   7   9        2.28        2.34      1.21 o
  -8   7   9        0.00       -0.16      1.19 o
  -7   7   9        0.07        0.66      1.25 o
  -6   7   9        2.87        2.72      1.29 o
  -5   7   9        0.61       -1.06      1.06 o
  -4   7   9        1.33        1.34      1.31 o
  -3   7   9        7.92       11.99      1.52 o
  -2   7   9      131.56      129.83      3.54 o
  -1   7   9        0.52        4.28      1.57 o
   0   7   9       20.30       25.49      2.20 o
   1   7   9        9.93        9.68      1.79 o
   2   7   9        9.75       14.29      1.94 o
   3   7   9        5.75        9.77      1.74 o
   4   7   9        0.21       -1.85      2.09 o
   5   7   9        0.00       -1.37      1.37 o
   6   7   9       17.99       17.03      1.61 o
   7   7   9        1.68        1.09      1.19 o
   8   7   9       19.86       20.77      1.89 o
   9   7   9        0.15       -0.50      1.28 o
  10   7   9        4.61        3.26      2.18 o
  -9   8   9        1.68        5.17      1.79 o
  -8   8   9        8.14        8.98      1.90 o
  -7   8   9        2.30        4.49      1.82 o
  -6   8   9        1.20        1.38      1.64 o
  -5   8   9        0.87        1.15      1.64 o
  -4   8   9        6.36        9.34      1.97 o
  -3   8   9       22.70       23.96      2.24 o
  -2   8   9        1.91        1.35      1.75 o
  -1   8   9       64.96       54.51      3.09 o
   0   8   9        0.31       -1.56      2.34 o
   1   8   9        0.10       -0.13      2.02 o
   2   8   9        4.33        6.61      4.29 o
   3   8   9        4.22        4.35      4.94 o
   4   8   9        0.03        1.29      3.25 o
 -24   0  10       21.29       18.21      4.16 o
 -23   0  10        0.29        0.52      2.86 o
 -22   0  10        3.87        4.89      2.08 o
 -21   0  10        2.44        4.80      2.47 o
 -20   0  10        8.25        5.52      1.68 o
 -19   0  10        0.53        0.38      2.08 o
 -18   0  10        4.36       -1.61      4.68 o
 -17   0  10       42.19       43.96      2.76 o
 -16   0  10        2.10        2.08      1.66 o
 -15   0  10       30.13       25.49      2.39 o
 -14   0  10     1124.02     1117.69     21.58 o
 -13   0  10      788.61      773.62     15.57 o
 -12   0  10      164.12      166.10      4.87 o
 -11   0  10       67.82       60.39      4.42 o
 -10   0  10       15.24       15.17      1.74 o
  -9   0  10        0.09       -1.04      1.18 o
  -8   0  10      124.82      121.46      3.85 o
  -7   0  10        0.29       -1.06      1.06 o
  -6   0  10       76.16       76.03      2.93 o
  -5   0  10       47.13       43.66      2.29 o
  -4   0  10      119.76      123.37      3.74 o
  -3   0  10       20.95       19.59      1.16 o
  -2   0  10       28.09       27.29      1.39 o
  -1   0  10       21.93       22.32      1.33 o
   0   0  10       93.52       91.05      2.43 o
   1   0  10      107.91      124.78      3.62 o
   2   0  10      172.41      192.37      3.93 o
   3   0  10       21.18       21.70      1.23 o
   4   0  10       56.82       57.61      1.80 o
   5   0  10      422.50      452.12      9.45 o
   6   0  10      196.84      206.29      5.30 o
   7   0  10        2.95        4.41      1.18 o
   8   0  10       96.09      102.11      4.42 o
   9   0  10        1.54        0.10      1.18 o
  10   0  10        1.28        0.38      1.56 o
  11   0  10      163.46      179.50      5.04 o
  12   0  10      138.53      135.27      4.30 o
  13   0  10        1.12        3.02      1.37 o
  14   0  10      108.58      112.83      4.03 o
  15   0  10       17.83       18.95      2.11 o
  16   0  10        4.06        2.75      2.21 o
  17   0  10       12.87       13.78      3.12 o
  18   0  10        3.84        3.38      2.60 o
  19   0  10       12.00       13.78      3.12 o
 -24   1  10        1.40        0.84      1.52 o
 -23   1  10        0.06       -0.20      1.53 o
 -22   1  10        1.23        2.27      1.53 o
 -21   1  10        1.34       -0.71      1.33 o
 -20   1  10        1.40       -0.61      2.06 o
 -19   1  10        1.32       -0.30      1.25 o
 -18   1  10       20.07       19.54      1.85 o
 -17   1  10       45.79       42.25      3.77 o
 -16   1  10       91.47       82.32      2.52 o
 -15   1  10      325.71      323.39      5.56 o
 -14   1  10        2.54        2.93      1.24 o
 -13   1  10       29.59       29.55      1.62 o
 -12   1  10      203.41      210.27      4.03 o
 -11   1  10       80.48       90.22      2.47 o
 -10   1  10        0.17        0.21      0.84 o
  -9   1  10        1.61        0.14      0.79 o
  -8   1  10        0.21       -0.45      0.81 o
  -7   1  10        9.96       10.31      1.03 o
  -6   1  10       12.16       11.87      1.05 o
  -5   1  10       14.95       13.11      1.18 o
  -4   1  10        7.26        7.41      0.74 o
  -3   1  10       36.02       33.43      1.23 o
  -2   1  10       12.17       12.84      1.02 o
  -1   1  10       70.19       75.32      1.46 o
   0   1  10      369.89      396.92      4.42 o
   1   1  10      615.05      662.39      7.44 o
   2   1  10       33.94       39.97      1.28 o
   3   1  10        0.01        0.01      0.61 o
   4   1  10        0.45        0.56      0.64 o
   5   1  10       48.96       47.61      1.37 o
   6   1  10       94.01       95.87      1.88 o
   7   1  10       28.80       31.82      1.32 o
   8   1  10        0.66        0.25      0.67 o
   9   1  10        0.38       -0.32      0.79 o
  10   1  10       17.66       19.20      1.29 o
  11   1  10        9.16       11.51      1.13 o
  12   1  10        5.08        4.82      1.03 o
  13   1  10       29.96       31.28      1.62 o
  14   1  10        0.55       -0.25      0.97 o
  15   1  10       26.19       24.05      1.52 o
  16   1  10       11.18       11.35      1.23 o
  17   1  10        7.84        4.84      1.92 o
  18   1  10        3.86        3.59      1.74 o
  19   1  10        0.55        1.69      1.84 o
 -24   2  10        2.53        5.16      2.37 o
 -23   2  10        1.03        2.28      1.64 o
 -22   2  10        0.14       -0.85      1.45 o
 -21   2  10        1.34       -0.75      1.45 o
 -20   2  10       58.69       62.93      2.93 o
 -19   2  10       26.32       28.94      2.18 o
 -18   2  10        0.11       -0.43      1.35 o
 -17   2  10       42.22       50.11      2.60 o
 -16   2  10       56.86       54.04      2.54 o
 -15   2  10       33.76       37.55      2.14 o
 -14   2  10        2.34        2.88      1.30 o
 -13   2  10       42.79       38.89      2.05 o
 -12   2  10        2.75        3.31      1.25 o
 -11   2  10       39.93       36.27      2.00 o
 -10   2  10       15.91       13.19      1.13 o
  -9   2  10        2.22        0.13      1.09 o
  -8   2  10       24.70       24.02      1.49 o
  -7   2  10        0.42       -0.81      0.81 o
  -6   2  10       16.71       16.77      1.13 o
  -5   2  10       52.73       50.34      1.79 o
  -4   2  10        2.25        2.17      0.74 o
  -3   2  10       64.12       63.68      1.58 o
  -2   2  10        2.96       -0.74      0.74 o
  -1   2  10       22.71       20.33      1.16 o
   0   2  10       78.11       73.76      1.98 o
   1   2  10       51.83       48.51      1.53 o
   2   2  10      339.09      329.39      4.24 o
   3   2  10       11.45       10.54      0.86 o
   4   2  10        4.33        3.93      0.78 o
   5   2  10       23.26       24.77      1.15 o
   6   2  10       53.74       48.46      1.55 o
   7   2  10       28.70       26.52      1.23 o
   8   2  10       10.19        8.84      0.96 o
   9   2  10        0.66       -0.62      0.70 o
  10   2  10       15.09       12.27      1.06 o
  11   2  10       24.95       24.00      1.26 o
  12   2  10        8.34        6.45      1.06 o
  13   2  10        1.79        0.53      0.94 o
  14   2  10       11.77       11.46      1.23 o
  15   2  10        3.80        4.09      1.13 o
  16   2  10        3.64        0.81      1.18 o
  17   2  10        0.38       -1.81      1.95 o
  18   2  10        2.07        6.13      1.92 o
 -23   3  10        5.15        5.09      1.80 o
 -22   3  10       14.35       20.96      2.24 o
 -21   3  10        0.59        1.22      1.52 o
 -20   3  10        2.17        1.66      2.06 o
 -19   3  10       10.39       13.27      1.89 o
 -18   3  10        6.94        6.68      1.65 o
 -17   3  10       14.94       17.26      1.90 o
 -16   3  10        4.90        7.48      1.58 o
 -15   3  10      202.00      209.07      5.05 o
 -14   3  10        0.33        0.83      1.25 o
 -13   3  10       13.51       12.61      1.55 o
 -12   3  10        1.81        1.47      1.20 o
 -11   3  10        1.85        1.99      1.49 o
 -10   3  10        1.47        0.08      1.13 o
  -9   3  10      109.86       95.84      3.04 o
  -8   3  10       60.76       55.50      3.52 o
  -7   3  10        6.68        4.82      0.89 o
  -6   3  10        0.62       -0.47      0.87 o
  -5   3  10      429.33      401.22      6.39 o
  -4   3  10       20.18       21.92      1.25 o
  -3   3  10      234.31      236.43      3.81 o
  -2   3  10      180.55      177.91      3.21 o
  -1   3  10       29.77       33.38      1.44 o
   0   3  10      315.91      312.08      4.15 o
   1   3  10       40.01       42.17      1.43 o
   2   3  10      147.31      162.44      2.62 o
   3   3  10       91.85       96.80      2.26 o
   4   3  10      215.16      213.98      3.49 o
   5   3  10       78.28       75.99      1.90 o
   6   3  10       17.96       18.44      1.29 o
   7   3  10        0.00       -0.13      0.67 o
   8   3  10        0.24       -0.67      0.87 o
   9   3  10        0.52       -0.10      0.73 o
  10   3  10        0.05       -0.34      0.79 o
  11   3  10        1.24       -0.23      1.02 o
  12   3  10       38.18       28.65      1.39 o
  13   3  10        6.23        3.00      0.89 o
  14   3  10       25.59       19.77      1.31 o
  15   3  10       13.98        6.82      2.07 o
  16   3  10        3.31        6.47      1.74 o
  17   3  10        0.00        3.64      2.47 o
  18   3  10        3.34        1.95      1.66 o
 -21   4  10       33.95       39.68      2.68 o
 -20   4  10        4.48        7.79      1.82 o
 -19   4  10       17.56       21.43      2.67 o
 -18   4  10       15.67       22.26      2.09 o
 -17   4  10       13.01       16.50      1.95 o
 -16   4  10      100.53      101.74      3.93 o
 -15   4  10       24.64       34.55      2.24 o
 -14   4  10        4.17        5.06      2.05 o
 -13   4  10       19.32       24.24      1.94 o
 -12   4  10        0.36        1.82      1.35 o
 -11   4  10        5.91        5.67      1.33 o
 -10   4  10        0.34       -0.64      1.14 o
  -9   4  10        1.53        1.29      1.95 o
  -8   4  10       68.46       59.00      2.75 o
  -7   4  10        0.38       -0.75      1.46 o
  -6   4  10       41.15       41.63      1.97 o
  -5   4  10       28.29       28.05      1.68 o
  -4   4  10      258.07      249.26      4.70 o
  -3   4  10       25.75       24.26      2.36 o
  -2   4  10       57.49       62.59      2.31 o
  -1   4  10       72.14       73.74      2.82 o
   0   4  10        0.36        1.25      1.13 o
   1   4  10      345.01      348.71      5.94 o
   2   4  10       74.02       84.95      2.17 o
   3   4  10       83.53       88.03      2.03 o
   4   4  10        0.06        0.71      0.76 o
   5   4  10        6.32        9.52      0.95 o
   6   4  10       47.44       44.50      1.52 o
   7   4  10        0.90        0.87      0.76 o
   8   4  10        3.88        4.28      0.86 o
   9   4  10        3.72        3.46      1.06 o
  10   4  10        0.66        0.87      0.79 o
  11   4  10        0.15        0.19      0.79 o
  12   4  10        1.33        1.07      0.84 o
  13   4  10       17.58       15.13      1.22 o
  14   4  10        7.66        5.44      1.17 o
  15   4  10        2.07        1.57      1.84 o
  16   4  10        6.61        8.79      1.60 o
 -19   5  10        3.67        4.51      1.85 o
 -18   5  10       43.56       46.81      3.80 o
 -17   5  10        0.64        0.77      1.52 o
 -16   5  10       18.01       19.96      2.74 o
 -15   5  10        0.37        1.23      1.53 o
 -14   5  10        0.30       -0.26      1.66 o
 -13   5  10        2.31        7.44      1.84 o
 -12   5  10        1.90        2.26      1.74 o
 -11   5  10       15.59       14.14      5.33 o
 -10   5  10       12.40       14.70      2.02 o
  -9   5  10       38.25       31.84      2.09 o
  -8   5  10        2.09        1.42      1.08 o
  -7   5  10        3.47        2.21      1.16 o
  -6   5  10        0.23       -1.00      1.00 o
  -5   5  10        7.75        6.21      1.23 o
  -4   5  10        2.07        2.20      1.12 o
  -3   5  10        3.48        1.77      1.08 o
  -2   5  10       22.99       22.40      1.65 o
  -1   5  10       28.34       25.19      1.74 o
   0   5  10        0.56        0.94      1.05 o
   1   5  10        0.01       -0.87      1.22 o
   2   5  10       37.38       39.48      2.30 o
   3   5  10        2.73        2.17      1.26 o
   4   5  10        0.98        1.85      0.92 o
   5   5  10       48.47       48.10      2.18 o
   6   5  10       21.32       23.31      1.45 o
   7   5  10       12.05       10.72      1.35 o
   8   5  10        2.70        1.02      0.98 o
   9   5  10       33.28       35.80      1.55 o
  10   5  10       12.44       13.69      1.16 o
  11   5  10        0.44       -0.94      0.94 o
  12   5  10        0.15       -0.93      0.93 o
  13   5  10        0.00       -0.50      1.28 o
  14   5  10        0.18       -1.32      1.32 o
 -16   6  10        1.18       -1.20      1.92 o
 -15   6  10        2.04        3.51      2.11 o
 -14   6  10        6.58        6.64      3.51 o
 -13   6  10       46.91       61.34      3.58 o
 -12   6  10        0.01        0.25      1.68 o
 -11   6  10        4.75        1.60      1.81 o
 -10   6  10        0.90        2.37      1.95 o
  -9   6  10       12.23       13.49      1.45 o
  -8   6  10        0.82       -1.03      1.03 o
  -7   6  10        2.28        2.10      1.39 o
  -6   6  10        0.84        2.46      1.19 o
  -5   6  10       14.31       11.28      1.45 o
  -4   6  10        7.68       10.64      1.47 o
  -3   6  10        9.62        9.83      1.41 o
  -2   6  10       28.88       24.22      1.74 o
  -1   6  10        4.21        3.34      1.27 o
   0   6  10        0.34        0.05      1.17 o
   1   6  10        1.21        4.25      1.53 o
   2   6  10       11.66       14.68      1.82 o
   3   6  10        0.95        1.57      1.37 o
   4   6  10       12.66       15.87      1.96 o
   5   6  10       12.45        8.88      2.16 o
   6   6  10        0.06       -0.92      0.93 o
   7   6  10       20.71       27.20      1.65 o
   8   6  10        4.74        5.57      1.38 o
   9   6  10        0.24       -1.06      1.06 o
  10   6  10        0.00       -1.26      1.26 o
  11   6  10        3.19        1.85      2.73 o
 -12   7  10       10.28       21.83      2.74 o
 -11   7  10        0.26       -0.92      2.00 o
 -10   7  10       28.93       41.48      2.29 o
  -9   7  10        3.30        4.53      1.43 o
  -8   7  10        8.89       12.64      1.71 o
  -7   7  10       11.62       19.35      1.76 o
  -6   7  10        0.31       -1.26      1.31 o
  -5   7  10        1.49        0.62      1.29 o
  -4   7  10       16.21       13.91      1.71 o
  -3   7  10       11.68       17.05      1.81 o
  -2   7  10        5.15        4.17      1.47 o
  -1   7  10        1.04       -0.39      1.80 o
   0   7  10        0.99        2.97      1.58 o
   1   7  10        0.02       -0.58      1.92 o
   2   7  10       60.86       56.24      7.15 o
   3   7  10        5.00        4.63      2.29 o
   4   7  10        6.93        8.37      3.77 o
   5   7  10        1.66        0.54      2.11 o
   6   7  10        0.01       -1.03      5.20 o
   7   7  10       23.63       26.44      5.07 o
 -22   1  11       21.65       27.44      2.33 o
 -21   1  11        3.08        1.51      1.49 o
 -20   1  11       30.01       31.02      2.29 o
 -19   1  11        0.48       -1.65      2.12 o
 -18   1  11        8.00       11.93      1.72 o
 -17   1  11        1.02        0.37      1.30 o
 -16   1  11       67.94       58.45      2.70 o
 -15   1  11        6.14        6.39      1.45 o
 -14   1  11        0.20       -0.95      1.07 o
 -13   1  11        4.03        5.04      1.23 o
 -12   1  11        0.82        0.25      1.20 o
 -11   1  11       34.69       41.49      1.88 o
 -10   1  11        0.02        0.53      0.99 o
  -9   1  11       45.29       43.25      1.81 o
  -8   1  11       26.53       28.30      1.46 o
  -7   1  11       15.36       16.16      1.25 o
  -6   1  11        3.13        1.17      0.94 o
  -5   1  11        7.60        5.98      1.02 o
  -4   1  11       34.82       29.77      1.73 o
  -3   1  11        1.78       -0.81      0.81 o
  -2   1  11       14.72       12.90      1.18 o
  -1   1  11       13.06       16.12      1.69 o
   0   1  11        2.01       -0.66      0.66 o
   1   1  11        7.31        3.53      0.86 o
   2   1  11       78.88       90.27      1.86 o
   3   1  11       21.92       20.21      1.23 o
   4   1  11       26.79       23.97      1.09 o
   5   1  11       22.08       26.87      1.58 o
   6   1  11        6.58        6.83      1.03 o
   7   1  11        0.03       -0.58      0.81 o
   8   1  11        0.36        0.50      0.81 o
   9   1  11        1.77        0.94      0.90 o
  10   1  11       13.18       11.42      1.24 o
  11   1  11       13.97       12.53      1.18 o
  12   1  11        1.14       -0.87      0.87 o
  13   1  11        2.01        0.17      0.94 o
  14   1  11        0.16       -0.62      0.99 o
  15   1  11        0.04       -0.91      1.47 o
  16   1  11        2.44        4.31      1.74 o
  17   1  11        2.18        1.30      1.66 o
 -22   2  11       18.50       25.35      4.26 o
 -21   2  11       10.30       12.43      1.91 o
 -20   2  11       32.49       42.37      2.58 o
 -19   2  11       66.49       85.61      3.49 o
 -18   2  11        1.24       -0.26      1.38 o
 -17   2  11       11.91       13.22      1.79 o
 -16   2  11       22.62       23.02      2.67 o
 -15   2  11       33.00       40.45      2.35 o
 -14   2  11       32.20       34.80      2.25 o
 -13   2  11       70.75       77.22      2.95 o
 -12   2  11      216.87      212.73      4.91 o
 -11   2  11       37.92       41.65      2.25 o
 -10   2  11       24.31       25.56      1.79 o
  -9   2  11        6.26        4.87      1.30 o
  -8   2  11       24.64       23.78      1.42 o
  -7   2  11        2.37        1.95      0.96 o
  -6   2  11       55.62       50.57      1.92 o
  -5   2  11        0.54       -1.19      1.19 o
  -4   2  11        2.48        1.45      0.98 o
  -3   2  11       38.97       37.13      1.51 o
  -2   2  11       14.00       15.35      1.11 o
  -1   2  11       19.58       22.73      1.31 o
   0   2  11      163.19      176.48      3.23 o
   1   2  11      331.78      346.33      5.11 o
   2   2  11       39.74       44.13      1.82 o
   3   2  11        0.70       -0.23      0.71 o
   4   2  11       33.88       33.75      1.29 o
   5   2  11       23.25       19.85      1.18 o
   6   2  11       12.66       13.19      0.95 o
   7   2  11       20.95       23.46      1.54 o
   8   2  11        3.44        3.07      0.84 o
   9   2  11        7.20        8.77      0.99 o
  10   2  11        3.25        1.36      0.94 o
  11   2  11        0.39       -0.12      0.90 o
  12   2  11       28.91       33.08      1.86 o
  13   2  11        0.00       -0.90      0.90 o
  14   2  11        1.54        3.06      1.26 o
  15   2  11        2.04        4.04      1.74 o
  16   2  11       49.26       53.43      3.21 o
 -21   3  11        1.18        1.92      1.61 o
 -20   3  11        2.37        0.41      2.60 o
 -19   3  11       12.57       13.62      1.94 o
 -18   3  11       17.82       22.11      2.19 o
 -17   3  11        5.56        5.02      1.70 o
 -16   3  11        0.77        0.61      1.50 o
 -15   3  11       49.99       58.29      2.80 o
 -14   3  11       15.30       20.87      1.95 o
 -13   3  11      106.05      105.20      4.45 o
 -12   3  11        0.93        1.95      1.93 o
 -11   3  11       86.28       83.42      3.57 o
 -10   3  11       20.74       15.88      1.60 o
  -9   3  11        2.07       -0.33      1.09 o
  -8   3  11       76.00       71.66      3.48 o
  -7   3  11       66.10       57.08      3.90 o
  -6   3  11        3.65        2.95      1.56 o
  -5   3  11       19.13       10.75      1.60 o
  -4   3  11        1.08        2.15      1.04 o
  -3   3  11        1.62        0.81      1.00 o
  -2   3  11        4.79        7.41      1.13 o
  -1   3  11        4.52        2.90      0.94 o
   0   3  11        1.45        2.71      1.26 o
   1   3  11       89.21       93.01      2.33 o
   2   3  11       34.62       32.44      1.49 o
   3   3  11       30.46       37.33      1.51 o
   4   3  11       14.74       11.38      1.05 o
   5   3  11       29.79       26.10      1.26 o
   6   3  11        1.86        3.55      0.80 o
   7   3  11       10.98       12.47      1.03 o
   8   3  11        2.37        2.18      0.89 o
   9   3  11       10.76       14.10      1.10 o
  10   3  11        0.00        0.44      0.85 o
  11   3  11       34.85       36.47      1.63 o
  12   3  11        0.09        0.60      0.97 o
  13   3  11        0.43       -1.08      1.08 o
  14   3  11        1.29       -0.57      1.55 o
  15   3  11       34.41       35.00      2.74 o
 -19   4  11       30.52       29.79      2.48 o
 -18   4  11        3.13        2.19      1.60 o
 -17   4  11       48.85       46.86      2.69 o
 -16   4  11        0.32       -0.16      1.51 o
 -15   4  11       26.74       27.73      3.15 o
 -14   4  11        0.73        2.32      1.55 o
 -13   4  11        8.35        8.77      2.65 o
 -12   4  11        0.00       -1.55      1.55 o
 -11   4  11        3.41        4.03      1.84 o
 -10   4  11       34.05       27.53      4.81 o
  -9   4  11        4.28        2.83      1.95 o
  -8   4  11        3.84        3.32      1.62 o
  -7   4  11       30.34       26.14      1.94 o
  -6   4  11       14.20        9.77      1.87 o
  -5   4  11       36.22       38.99      1.94 o
  -4   4  11       45.72       53.28      2.19 o
  -3   4  11       45.73       39.81      1.95 o
  -2   4  11       37.64       40.67      1.93 o
  -1   4  11        5.71        8.89      1.37 o
   0   4  11        0.01        1.23      1.10 o
   1   4  11        3.96        2.89      1.23 o
   2   4  11        4.45        3.48      1.46 o
   3   4  11        1.60        3.81      1.19 o
   4   4  11        3.18        3.35      1.29 o
   5   4  11       19.08       17.10      1.22 o
   6   4  11        0.73        0.76      0.78 o
   7   4  11        0.03       -0.78      0.78 o
   8   4  11       23.05       25.71      1.36 o
   9   4  11        0.06       -0.10      0.80 o
  10   4  11        3.13        1.72      0.94 o
  11   4  11        0.27       -0.47      1.01 o
  12   4  11        0.01        0.49      0.98 o
  13   4  11       10.00       11.36      1.72 o
  14   4  11        0.81       -0.68      1.41 o
 -17   5  11        3.08        6.14      2.60 o
 -16   5  11        5.21        6.94      2.29 o
 -15   5  11        0.01       -0.04      1.74 o
 -14   5  11       22.92       29.10      2.85 o
 -13   5  11        0.84       -1.74      1.74 o
 -12   5  11        4.98        5.24      1.95 o
 -11   5  11        4.74        1.70      1.74 o
 -10   5  11        2.66        3.12      1.84 o
  -9   5  11        1.44        1.60      1.74 o
  -8   5  11        4.80        5.39      1.60 o
  -7   5  11        3.77        2.44      1.57 o
  -6   5  11        1.11        0.48      1.16 o
  -5   5  11        7.62        6.16      1.32 o
  -4   5  11        3.23        4.68      1.58 o
  -3   5  11       25.40       29.85      1.87 o
  -2   5  11        0.43       -0.98      1.11 o
  -1   5  11        6.52        6.98      1.39 o
   0   5  11       14.07       17.65      1.61 o
   1   5  11        1.53        0.43      1.19 o
   2   5  11       16.86       19.91      1.68 o
   3   5  11       34.71       34.71      2.29 o
   4   5  11        1.14        2.85      1.41 o
   5   5  11       24.58       26.59      2.09 o
   6   5  11        0.64        1.11      1.41 o
   7   5  11        7.70        8.24      1.93 o
   8   5  11        4.54        5.64      1.35 o
   9   5  11        8.74        9.69      1.55 o
  10   5  11        1.34       -0.24      1.21 o
  11   5  11        1.10       -0.24      2.58 o
 -14   6  11       26.82       35.89      4.42 o
 -13   6  11       63.29       92.46      4.59 o
 -12   6  11       22.77       21.33      2.86 o
 -11   6  11        8.68        4.01      2.11 o
 -10   6  11        7.78        6.68      2.86 o
  -9   6  11       12.67       18.34      2.66 o
  -8   6  11        2.80        1.12      1.60 o
  -7   6  11        0.40       -1.16      1.16 o
  -6   6  11        7.96        9.85      1.49 o
  -5   6  11        4.13        7.60      1.65 o
  -4   6  11        5.65        5.93      2.34 o
  -3   6  11        2.09        3.82      1.34 o
  -2   6  11       11.83       12.44      1.58 o
  -1   6  11        0.30       -1.14      1.18 o
   0   6  11        1.45        1.96      1.34 o
   1   6  11       25.07       23.23      1.88 o
   2   6  11       10.89       13.83      1.65 o
   3   6  11       12.01       10.87      1.89 o
   4   6  11       20.68       22.65      4.81 o
   5   6  11        3.99        5.31      2.29 o
   6   6  11        2.67        4.91      2.21 o
   7   6  11       16.68       15.03      2.66 o
   8   6  11        6.03        6.09      2.29 o
  -7   7  11        7.72       13.75      2.14 o
  -6   7  11        4.77        5.83      1.94 o
  -5   7  11        0.05       -0.01      1.64 o
  -4   7  11       12.66       16.25      2.22 o
  -3   7  11       21.62       26.65      2.39 o
  -2   7  11        0.79        0.57      1.70 o
  -1   7  11        3.13        3.58      1.90 o
   0   7  11       39.27       34.68      2.69 o
   1   7  11        5.61        4.96      1.90 o
 -21   0  12        0.97        0.26      2.86 o
 -20   0  12       57.92       84.01      6.24 o
 -19   0  12       24.95       40.05      4.68 o
 -18   0  12        0.75        2.60      1.84 o
 -17   0  12       10.43       12.44      2.11 o
 -16   0  12       20.50       19.80      2.73 o
 -15   0  12        2.73        1.12      1.74 o
 -14   0  12        1.24        5.07      1.84 o
 -13   0  12       20.00       15.04      2.11 o
 -12   0  12        1.30        1.04      1.66 o
 -11   0  12      380.91      380.23     18.87 o
 -10   0  12       50.58       54.48      3.11 o
  -9   0  12       65.36       65.87      3.30 o
  -8   0  12      153.44      159.97      4.96 o
  -7   0  12        0.10       -1.44      1.44 o
  -6   0  12       64.04       58.44      3.00 o
  -5   0  12        6.13        4.90      1.56 o
  -4   0  12       28.57       24.80      2.18 o
  -3   0  12       78.40       76.61      3.30 o
  -2   0  12       47.59       51.49      2.93 o
  -1   0  12      122.64      131.90      6.50 o
   0   0  12      523.34      594.06     17.97 o
   1   0  12       92.98       88.44      5.46 o
   2   0  12      415.16      449.09      9.60 o
   3   0  12        0.21        1.61      1.30 o
   4   0  12       39.30       40.35      2.37 o
   5   0  12        5.38        6.76      1.49 o
   6   0  12       13.36       11.24      1.62 o
   7   0  12       36.03       38.78      2.37 o
   8   0  12       41.21       36.45      2.37 o
   9   0  12        0.08        0.43      1.37 o
  10   0  12        1.69        1.80      1.44 o
  11   0  12       46.49       46.42      2.81 o
  12   0  12        0.37        0.36      1.44 o
  13   0  12       21.48       14.04      3.12 o
  14   0  12        0.04       -0.26      2.34 o
  15   0  12        2.11        3.64      2.34 o
 -20   1  12        0.39        0.62      1.60 o
 -19   1  12        6.08        4.87      1.70 o
 -18   1  12        9.83       10.34      1.83 o
 -17   1  12       18.51       16.53      2.00 o
 -16   1  12        8.92       12.00      1.97 o
 -15   1  12        6.50        5.52      1.55 o
 -14   1  12       13.81       13.96      1.70 o
 -13   1  12       15.56       16.11      1.75 o
 -12   1  12       80.46       82.03      2.60 o
 -11   1  12      102.27      105.45      2.92 o
 -10   1  12      110.62      116.18      2.95 o
  -9   1  12        6.86        8.50      1.29 o
  -8   1  12        3.01        1.46      1.07 o
  -7   1  12       75.09       72.14      2.30 o
  -6   1  12       20.19       19.57      1.39 o
  -5   1  12        4.09        0.33      1.29 o
  -4   1  12       11.01        9.12      1.77 o
  -3   1  12       44.16       39.10      2.04 o
  -2   1  12       47.76       41.87      2.24 o
  -1   1  12      139.05      145.68      3.79 o
   0   1  12       30.71       36.40      1.71 o
   1   1  12        0.26        1.07      0.87 o
   2   1  12        7.62        6.60      1.01 o
   3   1  12      144.00      148.25      3.11 o
   4   1  12       79.45       87.38      2.36 o
   5   1  12       39.33       40.20      1.74 o
   6   1  12       11.01       11.26      1.21 o
   7   1  12        4.46        3.92      1.03 o
   8   1  12        0.55        3.02      0.94 o
   9   1  12        0.96        0.39      1.09 o
  10   1  12        9.71        7.83      1.39 o
  11   1  12       15.91       15.25      1.36 o
  12   1  12       31.95       29.21      1.65 o
  13   1  12        0.06       -1.47      1.47 o
  14   1  12        2.26        0.65      1.66 o
 -20   2  12        7.86       10.75      1.94 o
 -19   2  12        1.45        0.61      1.60 o
 -18   2  12       10.60       14.69      3.65 o
 -17   2  12        1.18        2.93      1.60 o
 -16   2  12       73.41       73.50      3.10 o
 -15   2  12        9.97       13.97      1.85 o
 -14   2  12       83.79       82.86      3.25 o
 -13   2  12       12.43       16.18      1.80 o
 -12   2  12       19.38       24.02      2.00 o
 -11   2  12        0.08        0.45      1.28 o
 -10   2  12        0.15       -1.01      1.21 o
  -9   2  12       11.79        8.57      1.40 o
  -8   2  12        2.63        1.33      1.62 o
  -7   2  12        0.09       -1.18      1.18 o
  -6   2  12       14.88       11.92      1.58 o
  -5   2  12        1.30       -1.19      1.21 o
  -4   2  12        0.49       -1.45      1.45 o
  -3   2  12        6.77        5.98      1.33 o
  -2   2  12       15.91       13.10      1.41 o
  -1   2  12        6.09        4.09      0.98 o
   0   2  12       50.49       53.46      2.04 o
   1   2  12       25.69       24.96      1.39 o
   2   2  12       46.57       53.93      1.90 o
   3   2  12        9.50       11.53      1.49 o
   4   2  12        0.84        0.56      0.79 o
   5   2  12        7.05        4.56      0.89 o
   6   2  12        2.12        1.81      0.87 o
   7   2  12        0.07        0.28      0.91 o
   8   2  12        0.15       -0.90      0.98 o
   9   2  12        2.29        1.92      1.09 o
  10   2  12       11.29       12.02      1.24 o
  11   2  12        0.67        0.31      1.05 o
  12   2  12        0.05       -0.31      1.18 o
  13   2  12        0.24       -2.70      2.86 o
  14   2  12        0.92       -1.55      1.55 o
 -19   3  12       13.69       21.24      2.28 o
 -18   3  12        2.06        0.35      1.92 o
 -17   3  12       31.14       25.19      2.30 o
 -16   3  12        2.03        2.32      1.60 o
 -15   3  12       63.10       50.64      2.75 o
 -14   3  12        0.00        0.59      1.45 o
 -13   3  12       12.97       18.39      1.89 o
 -12   3  12       34.38       39.11      2.99 o
 -11   3  12        5.54        4.63      1.74 o
 -10   3  12        0.87       -2.47      2.47 o
  -9   3  12        4.89        3.23      2.08 o
  -8   3  12        7.16        6.76      1.74 o
  -7   3  12        2.18        0.78      3.90 o
  -6   3  12        2.81        1.93      2.08 o
  -5   3  12        1.41        0.06      1.55 o
  -4   3  12        2.45        0.86      1.33 o
  -3   3  12       14.13       12.40      1.75 o
  -2   3  12       24.73       23.73      1.69 o
  -1   3  12        1.62       -0.14      1.05 o
   0   3  12      123.66      134.26      2.89 o
   1   3  12        1.52        6.87      1.14 o
   2   3  12      132.82      132.14      2.84 o
   3   3  12       13.12       12.18      1.25 o
   4   3  12       60.68       55.61      2.02 o
   5   3  12       49.42       62.60      2.00 o
   6   3  12       37.46       44.33      1.56 o
   7   3  12       23.37       20.31      1.45 o
   8   3  12        0.01        1.14      0.90 o
   9   3  12       45.85       53.87      1.86 o
  10   3  12        1.23        0.24      0.89 o
  11   3  12        7.13        3.82      1.21 o
  12   3  12        1.26        1.46      1.68 o
  13   3  12        0.04       -1.13      1.62 o
 -17   4  12        9.01        8.95      2.00 o
 -16   4  12        0.02       -2.34      2.34 o
 -15   4  12       22.77       31.47      3.03 o
 -14   4  12       12.97       11.86      2.29 o
 -13   4  12       25.22       29.00      2.74 o
 -12   4  12        0.46        2.81      1.92 o
 -11   4  12        4.16        4.68      2.02 o
 -10   4  12        0.03       -2.34      2.34 o
  -9   4  12        2.43        2.08      1.84 o
  -8   4  12        7.32        0.74      1.81 o
  -7   4  12        0.84       -0.19      1.74 o
  -6   4  12        1.28        2.51      2.99 o
  -5   4  12        3.98        3.19      2.90 o
  -4   4  12        0.01       -0.53      2.02 o
  -3   4  12        0.15       -0.59      1.67 o
  -2   4  12        9.04        4.92      1.88 o
  -1   4  12      108.17      119.01      3.23 o
   0   4  12        0.44        1.55      1.15 o
   1   4  12       23.99       17.94      1.65 o
   2   4  12        0.72        1.90      1.22 o
   3   4  12       74.68       76.20      2.68 o
   4   4  12       13.05       17.03      1.58 o
   5   4  12        8.81       12.01      1.53 o
   6   4  12       94.59       91.34      2.77 o
   7   4  12       12.27       18.00      1.95 o
   8   4  12        1.27        0.02      1.43 o
   9   4  12        0.44       -0.01      0.94 o
  10   4  12       30.19       33.02      1.88 o
  11   4  12        3.31        1.73      1.58 o
 -14   5  12       14.83       25.29      2.85 o
 -13   5  12        3.70        9.61      2.39 o
 -12   5  12        0.65        0.85      2.08 o
 -11   5  12        5.82        2.99      4.03 o
 -10   5  12        1.34        0.30      2.47 o
  -9   5  12        0.05       -1.61      1.73 o
  -8   5  12        0.20       -0.52      1.84 o
  -7   5  12        0.00        0.15      1.53 o
  -6   5  12       16.66       12.03      2.47 o
  -5   5  12        5.36        3.72      1.72 o
  -4   5  12       34.90       32.12      2.44 o
  -3   5  12        4.77        6.62      1.36 o
  -2   5  12       17.82       18.62      1.71 o
  -1   5  12        2.23        2.14      1.29 o
   0   5  12        8.92        3.49      1.33 o
   1   5  12        2.20        0.06      1.22 o
   2   5  12        1.25       -1.07      1.19 o
   3   5  12        8.07       11.53      2.06 o
   4   5  12       16.75       16.38      1.68 o
   5   5  12       13.52       11.82      2.48 o
   6   5  12        3.72        1.82      2.02 o
   7   5  12        1.89        2.60      3.38 o
   8   5  12        1.58        2.22      2.73 o
  -9   6  12        8.38       12.44      2.55 o
  -8   6  12        5.50       12.53      2.55 o
  -7   6  12        1.19       -0.33      1.75 o
  -6   6  12       13.47       14.00      2.87 o
  -5   6  12        0.00       -1.93      1.93 o
  -4   6  12        1.07        2.78      1.49 o
  -3   6  12       13.09       16.94      1.79 o
  -2   6  12       14.48       21.98      1.93 o
  -1   6  12        3.38        2.82      1.85 o
   0   6  12        1.41        1.54      1.75 o
   1   6  12        1.34        2.05      1.79 o
   2   6  12        8.61        7.23      1.85 o
   3   6  12        0.82        3.29      1.79 o
 -18   1  13       10.07       14.88      2.00 o
 -17   1  13        0.16        0.28      1.55 o
 -16   1  13       22.83       27.53      3.26 o
 -15   1  13        5.26        9.27      1.70 o
 -14   1  13       22.45       17.42      2.39 o
 -13   1  13        7.01        5.95      1.58 o
 -12   1  13        2.15        1.11      1.37 o
 -11   1  13        0.00        0.39      1.16 o
 -10   1  13        0.55       -1.09      1.09 o
  -9   1  13        4.55        5.07      1.25 o
  -8   1  13        0.60        0.53      1.08 o
  -7   1  13        2.97        0.46      1.33 o
  -6   1  13        5.00        3.45      1.98 o
  -5   1  13        0.39       -0.58      1.26 o
  -4   1  13       17.03       15.33      1.79 o
  -3   1  13        1.05       -0.71      1.26 o
  -2   1  13        4.74        3.09      1.97 o
  -1   1  13        6.15        4.74      1.33 o
   0   1  13       26.91       24.10      3.90 o
   1   1  13       31.32       29.51      3.77 o
   2   1  13        0.01        1.94      1.62 o
   3   1  13        3.88        2.77      1.24 o
   4   1  13        9.77       10.24      1.45 o
   5   1  13       41.53       43.30      2.24 o
   6   1  13        7.41        5.13      1.10 o
   7   1  13        2.85        3.48      1.20 o
   8   1  13        3.40        2.95      1.08 o
   9   1  13        1.26       -0.62      0.96 o
  10   1  13        0.20       -0.32      1.22 o
  11   1  13        4.37        2.59      1.74 o
 -17   2  13       11.81       10.22      1.98 o
 -16   2  13        1.63        0.07      1.55 o
 -15   2  13        1.68        0.00      1.50 o
 -14   2  13        6.07       10.28      1.75 o
 -13   2  13        2.25        4.82      1.52 o
 -12   2  13        0.05       -0.88      2.48 o
 -11   2  13        1.98       -0.34      1.81 o
 -10   2  13       64.17       63.16      3.40 o
  -9   2  13        6.85        4.27      1.95 o
  -8   2  13        2.80       -0.29      1.62 o
  -7   2  13       26.77       17.47      2.25 o
  -6   2  13       22.88       21.36      2.86 o
  -5   2  13        2.63       -1.23      1.49 o
  -4   2  13        4.59        4.33      1.43 o
  -3   2  13        1.80        0.97      1.43 o
  -2   2  13        1.31        0.06      1.85 o
  -1   2  13        1.06       -0.15      1.33 o
   0   2  13        0.05       -0.35      1.21 o
   1   2  13       36.55       43.96      2.10 o
   2   2  13       13.19       15.99      1.35 o
   3   2  13        2.80        0.34      1.28 o
   4   2  13       35.98       37.32      2.15 o
   5   2  13       16.19       18.82      1.77 o
   6   2  13       31.16       42.99      2.33 o
   7   2  13        5.61        5.06      1.81 o
   8   2  13        1.22        1.58      1.06 o
   9   2  13        3.89        4.56      1.37 o
  10   2  13       20.73       22.10      2.82 o
  11   2  13        3.45        1.66      1.81 o
 -16   3  13       12.04       11.13      1.90 o
 -15   3  13        0.88        2.74      2.11 o
 -14   3  13        0.06       -1.62      1.92 o
 -13   3  13        0.43        4.12      2.11 o
 -12   3  13        2.52        3.49      3.12 o
 -11   3  13       22.71       28.74      3.51 o
 -10   3  13        8.53        8.06      2.00 o
  -9   3  13       18.39       16.47      2.29 o
  -8   3  13        1.00       -0.11      1.87 o
  -7   3  13        0.42       -1.62      1.62 o
  -6   3  13        0.95       -0.85      1.81 o
  -5   3  13       33.41       29.97      2.62 o
  -4   3  13        0.80       -1.62      1.62 o
  -3   3  13       29.64       32.07      2.74 o
  -2   3  13        0.09       -1.39      1.40 o
  -1   3  13        9.31        9.40      1.75 o
   0   3  13        9.68       13.86      1.94 o
   1   3  13       15.50       19.72      1.95 o
   2   3  13        0.33       -0.10      1.00 o
   3   3  13       13.87       16.87      1.40 o
   4   3  13       18.35       20.73      1.48 o
   5   3  13       31.84       37.07      1.72 o
   6   3  13        7.48       10.61      1.43 o
   7   3  13        1.57        2.31      1.39 o
   8   3  13       12.94       16.28      2.25 o
   9   3  13        6.16        9.35      2.11 o
 -13   4  13       29.00       38.87      4.94 o
 -12   4  13        0.00       -0.83      2.21 o
 -11   4  13        0.03       -0.98      1.92 o
 -10   4  13        2.34       -0.11      1.92 o
  -9   4  13        1.46        1.66      2.08 o
  -8   4  13        1.18       -1.11      1.87 o
  -7   4  13        0.72       -0.85      1.81 o
  -6   4  13       13.55       11.37      3.90 o
  -5   4  13        0.42       -0.21      1.81 o
  -4   4  13        0.07       -0.77      1.96 o
  -3   4  13       20.99       22.74      2.18 o
  -2   4  13        1.66       -1.53      1.53 o
  -1   4  13        9.71       11.37      1.83 o
   0   4  13        6.34        4.37      1.37 o
   1   4  13       12.51       13.29      1.61 o
   2   4  13       18.08       18.96      1.71 o
   3   4  13        0.46        0.74      1.39 o
   4   4  13        0.04       -1.46      1.46 o
   5   4  13        4.06        2.94      1.68 o
   6   4  13       12.45       11.60      1.85 o
   7   4  13       23.66       30.45      2.40 o
  -9   5  13        4.33        3.22      2.73 o
  -8   5  13       11.36       13.87      5.07 o
  -7   5  13       12.34       15.12      2.55 o
  -6   5  13        2.40        3.69      2.60 o
  -5   5  13        2.24        1.45      1.75 o
  -4   5  13       28.83       37.17      4.04 o
  -3   5  13        2.59        3.11      1.85 o
  -2   5  13        6.18        5.50      1.83 o
  -1   5  13        4.32        1.72      1.68 o
   0   5  13        2.85        4.09      1.75 o
   1   5  13        4.93        7.66      2.98 o
   2   5  13        3.97        4.85      1.94 o
 -15   0  14       55.70       70.75      5.46 o
 -14   0  14        0.37        0.65      4.03 o
 -13   0  14       48.51       60.89      6.37 o
 -12   0  14        0.96        1.01      1.81 o
 -11   0  14       26.38       29.76      2.66 o
 -10   0  14       12.32        5.02      1.92 o
  -9   0  14       34.49       35.57      2.85 o
  -8   0  14       14.13       18.94      3.12 o
  -7   0  14       29.19       32.51      4.16 o
  -6   0  14       34.07       26.01      3.90 o
  -5   0  14       16.25       18.21      3.38 o
  -4   0  14        0.01       -2.34      2.34 o
  -3   0  14        7.40        0.26      2.60 o
  -2   0  14        0.45       -1.04      2.86 o
  -1   0  14       57.03       38.23      4.16 o
   0   0  14       68.95       64.77      4.94 o
   1   0  14        0.30       -1.56      2.60 o
   2   0  14       14.77       11.44      3.12 o
   3   0  14       21.34       19.77      3.38 o
   4   0  14       26.87       21.07      3.64 o
   5   0  14       15.24       11.18      3.12 o
   6   0  14       15.66       16.12      3.12 o
   7   0  14        1.75        2.60      2.86 o
   8   0  14        0.29        1.56      2.60 o
 -14   1  14       38.14       48.00      2.75 o
 -13   1  14        3.02        3.20      1.58 o
 -12   1  14       20.79       22.17      2.09 o
 -11   1  14        3.61        2.67      2.21 o
 -10   1  14        0.58       -1.68      1.68 o
  -9   1  14        8.51        7.18      1.67 o
  -8   1  14       13.87       12.77      1.75 o
  -7   1  14        1.67       -0.87      1.41 o
  -6   1  14        0.78       -1.74      1.74 o
  -5   1  14        0.14       -1.36      1.36 o
  -4   1  14        7.46        4.16      2.64 o
  -3   1  14        0.56       -1.74      1.74 o
  -2   1  14        4.89        0.65      1.84 o
  -1   1  14        2.71        0.18      1.74 o
   0   1  14       21.96       20.32      3.12 o
   1   1  14       86.53       85.31      4.14 o
   2   1  14        0.30        0.60      1.82 o
   3   1  14       15.12       17.84      2.37 o
   4   1  14        0.00       -0.70      1.74 o
   5   1  14        2.30        3.74      1.92 o
   6   1  14       11.00       16.64      2.21 o
   7   1  14        0.63       -1.14      1.14 o
 -13   2  14       14.48       14.36      2.48 o
 -12   2  14        5.03        4.67      2.18 o
 -11   2  14        1.50       -1.82      1.87 o
 -10   2  14        6.57        1.35      3.38 o
  -9   2  14        1.46        0.05      1.81 o
  -8   2  14        2.38        1.16      1.81 o
  -7   2  14        3.12        2.23      1.77 o
  -6   2  14        0.00       -1.66      1.68 o
  -5   2  14        3.93        1.26      1.92 o
  -4   2  14        0.21       -0.15      1.68 o
  -3   2  14        9.08        8.49      2.55 o
  -2   2  14        0.24       -1.37      1.37 o
  -1   2  14       13.03       10.26      1.87 o
   0   2  14       73.74       77.51      3.85 o
   1   2  14        0.02        1.89      1.87 o
   2   2  14       15.13       18.33      2.48 o
   3   2  14        1.12       -0.63      2.34 o
   4   2  14        8.21       11.14      2.18 o
   5   2  14        0.72        0.38      1.74 o
   6   2  14       18.61       20.43      1.94 o
 -11   3  14       16.28       22.24      2.74 o
 -10   3  14       13.44       19.58      2.62 o
  -9   3  14        4.07        3.27      2.06 o
  -8   3  14        3.60        1.07      2.06 o
  -7   3  14       11.12       10.72      2.44 o
  -6   3  14        0.13       -1.81      1.81 o
  -5   3  14        0.30       -1.87      1.87 o
  -4   3  14       24.75       33.16      2.81 o
  -3   3  14       11.54       11.86      2.25 o
  -2   3  14       13.63       14.85      2.44 o
  -1   3  14       26.61       32.88      2.39 o
   0   3  14        6.27        5.27      1.72 o
   1   3  14        1.87        3.13      1.64 o
   2   3  14        3.94        1.71      1.62 o
   3   3  14       13.43       17.95      2.76 o
   4   3  14       19.62       23.18      1.95 o
  -6   4  14       13.56       18.99      3.38 o
  -5   4  14        0.02        0.35      2.00 o
  -4   4  14        0.05       -0.02      2.06 o
  -3   4  14       41.18       50.01      2.89 o
  -2   4  14       12.18       13.45      2.90 o
  -1   4  14        3.97        4.78      2.21 o
  -8   1  15       10.48        6.63      2.12 o
  -7   1  15        6.17        4.16      3.12 o
  -6   1  15        0.47       -2.08      2.08 o
  -5   1  15        0.57       -2.00      2.00 o
  -4   1  15        0.05       -2.34      2.34 o
  -3   1  15       14.67       13.52      2.48 o
  -2   1  15        0.31       -0.65      2.02 o
  -1   1  15        9.12       10.53      2.39 o
   0   1  15        6.79        2.04      2.11 o
 
